# Supplementary material for: COVID-19 vaccine booster hesitancy (VBH) of healthcare professionals and students in Poland: Cross-sectional survey-based study
Source: Front Public Health. 2022 Jul 25;10:938067. doi: 10.3389/fpubh.2022.938067 (PMC9359622; doi:10.3389/fpubh.2022.938067)
Supplement: Supplementary file 1 [file Table_1.XLSX]

## Sheet: Dataset
ID	Gender	Pregnant	Trim	Age	AgeGroup26	AgeGroup30	AgeGroup40	Employment	Profession	Region	Vaccination	VaccineType	VaccineDose	Booster	Hospitalization	MedicalCare	Infection	Onset	Severity	Willingness	Accept	Reject	Hesitancy	OwnHealth	PatientHealth	FamilyHealth	CommunityHealth	FrequentTestingAvoidance	EasrSocialLife	EmployerEndorsement	Other	OtherDriver	SevereInfection	SymptomaticInfection	CommunityTransmission	Variants	AsSafeAs	SEDailyRoutine	RiskBenefitRation	Selfpriortization	GlobalJustice	NationalJustice	SevereInfection3	SymptomaticInfection3	CommunityTransmission3	Variants3	AsSafeAs3	SEDailyRoutine3	RiskBenefitRatio3
110	1	#NULL!	#NULL!	20	1	1	1	0	0	11	0	#NULL!	#NULL!	0	#NULL!	#NULL!	1	0	1	1	0	1	0	#NULL!	#NULL!	#NULL!	#NULL!	#NULL!	#NULL!	#NULL!	#NULL!		2	3	1	5	3	4	3	1	3	3	1	2	1	3	2	3	2
309	1	#NULL!	#NULL!	21	1	1	1	0	0	11	0	#NULL!	#NULL!	0	#NULL!	#NULL!	0	#NULL!	#NULL!	1	0	1	0	#NULL!	#NULL!	#NULL!	#NULL!	#NULL!	#NULL!	#NULL!	#NULL!		4	2	1	5	3	3	2	1	1	1	3	1	1	3	2	2	1
456	1	#NULL!	#NULL!	26	2	1	1	0	0	13	0	#NULL!	#NULL!	0	#NULL!	#NULL!	0	#NULL!	#NULL!	2	0	1	0	#NULL!	#NULL!	#NULL!	#NULL!	#NULL!	#NULL!	#NULL!	#NULL!		3	2	2	4	2	4	2	2	2	2	2	1	1	3	1	3	1
69	0	0	#NULL!	19	1	1	1	0	0	13	0	#NULL!	#NULL!	0	#NULL!	#NULL!	0	#NULL!	#NULL!	1	0	1	0	#NULL!	#NULL!	#NULL!	#NULL!	#NULL!	#NULL!	#NULL!	#NULL!		1	1	1	5	1	1	2	1	2	1	1	1	1	3	1	1	1
75	0	0	#NULL!	22	1	1	1	0	0	11	0	#NULL!	#NULL!	0	#NULL!	#NULL!	1	0	0	1	0	1	0	#NULL!	#NULL!	#NULL!	#NULL!	#NULL!	#NULL!	#NULL!	#NULL!		1	1	1	5	1	1	1	1	1	1	1	1	1	3	1	1	1
127	0	0	#NULL!	24	1	1	1	0	0	11	0	#NULL!	#NULL!	0	#NULL!	#NULL!	1	0	1	1	0	1	0	#NULL!	#NULL!	#NULL!	#NULL!	#NULL!	#NULL!	#NULL!	#NULL!		1	1	1	5	1	1	1	1	1	1	1	1	1	3	1	1	1
257	0	0	#NULL!	23	1	1	1	0	0	7	0	#NULL!	#NULL!	0	#NULL!	#NULL!	1	0	2	2	0	1	0	#NULL!	#NULL!	#NULL!	#NULL!	#NULL!	#NULL!	#NULL!	#NULL!		3	2	1	5	3	3	2	2	1	2	2	1	1	3	2	2	1
332	0	0	#NULL!	21	1	1	1	0	0	13	0	#NULL!	#NULL!	0	#NULL!	#NULL!	0	#NULL!	#NULL!	2	0	1	0	#NULL!	#NULL!	#NULL!	#NULL!	#NULL!	#NULL!	#NULL!	#NULL!		1	1	1	5	1	5	1	1	1	1	1	1	1	3	1	3	1
333	0	0	#NULL!	22	1	1	1	0	0	13	0	#NULL!	#NULL!	0	#NULL!	#NULL!	0	#NULL!	#NULL!	1	0	1	0	#NULL!	#NULL!	#NULL!	#NULL!	#NULL!	#NULL!	#NULL!	#NULL!		1	1	1	5	1	5	1	1	1	1	1	1	1	3	1	3	1
34	1	#NULL!	#NULL!	25	1	1	1	1	1	9	0	#NULL!	#NULL!	0	#NULL!	#NULL!	0	#NULL!	#NULL!	1	0	1	0	#NULL!	#NULL!	#NULL!	#NULL!	#NULL!	#NULL!	#NULL!	#NULL!		1	1	1	2	1	1	1	1	1	1	1	1	1	1	1	1	1
52	1	#NULL!	#NULL!	40	2	2	1	1	1	11	0	#NULL!	#NULL!	0	#NULL!	#NULL!	1	0	1	1	0	1	0	#NULL!	#NULL!	#NULL!	#NULL!	#NULL!	#NULL!	#NULL!	#NULL!		1	1	1	1	1	1	1	1	1	1	1	1	1	1	1	1	1
214	1	#NULL!	#NULL!	39	2	2	1	1	8	11	0	#NULL!	#NULL!	0	#NULL!	#NULL!	1	0	1	1	0	1	0	#NULL!	#NULL!	#NULL!	#NULL!	#NULL!	#NULL!	#NULL!	#NULL!		1	1	1	5	1	5	1	1	1	1	1	1	1	3	1	3	1
216	1	#NULL!	#NULL!	53	2	2	2	1	10	3	0	#NULL!	#NULL!	0	#NULL!	#NULL!	1	0	2	1	0	1	0	#NULL!	#NULL!	#NULL!	#NULL!	#NULL!	#NULL!	#NULL!	#NULL!		3	2	1	5	1	5	2	1	1	1	2	1	1	3	1	3	1
220	1	#NULL!	#NULL!	33	2	2	1	1	4	11	0	#NULL!	#NULL!	0	#NULL!	#NULL!	0	#NULL!	#NULL!	1	0	1	0	#NULL!	#NULL!	#NULL!	#NULL!	#NULL!	#NULL!	#NULL!	#NULL!		1	1	1	5	1	5	1	1	1	1	1	1	1	3	1	3	1
225	1	#NULL!	#NULL!	42	2	2	2	1	4	6	0	#NULL!	#NULL!	0	#NULL!	#NULL!	1	0	1	1	0	1	0	#NULL!	#NULL!	#NULL!	#NULL!	#NULL!	#NULL!	#NULL!	#NULL!		1	1	1	5	1	5	1	1	1	1	1	1	1	3	1	3	1
414	1	#NULL!	#NULL!	22	1	1	1	1	6	13	0	#NULL!	#NULL!	0	#NULL!	#NULL!	1	0	2	1	0	1	0	#NULL!	#NULL!	#NULL!	#NULL!	#NULL!	#NULL!	#NULL!	#NULL!		1	1	1	5	1	1	1	1	1	1	1	1	1	3	1	1	1
415	1	#NULL!	#NULL!	36	2	2	1	1	8	13	0	#NULL!	#NULL!	0	#NULL!	#NULL!	1	2	1	5	1	0	0	1	1	1	1	0	1	0	0		4	5	4	1	5	2	5	5	2	1	3	3	3	1	3	1	3
4	0	0	#NULL!	43	2	2	2	1	6	11	0	#NULL!	#NULL!	0	#NULL!	#NULL!	1	0	1	1	0	1	0	#NULL!	#NULL!	#NULL!	#NULL!	#NULL!	#NULL!	#NULL!	#NULL!		2	2	1	5	2	2	1	1	1	1	1	1	1	3	1	1	1
21	0	0	#NULL!	52	2	2	2	1	6	11	0	#NULL!	#NULL!	0	#NULL!	#NULL!	0	#NULL!	#NULL!	1	0	1	0	#NULL!	#NULL!	#NULL!	#NULL!	#NULL!	#NULL!	#NULL!	#NULL!		1	1	1	5	1	5	1	1	1	1	1	1	1	3	1	3	1
32	0	0	#NULL!	35	2	2	1	1	5	11	0	#NULL!	#NULL!	0	#NULL!	#NULL!	1	0	1	1	0	1	0	#NULL!	#NULL!	#NULL!	#NULL!	#NULL!	#NULL!	#NULL!	#NULL!		1	1	1	5	1	5	1	1	1	1	1	1	1	3	1	3	1
35	0	0	#NULL!	36	2	2	1	1	1	11	0	#NULL!	#NULL!	0	#NULL!	#NULL!	0	#NULL!	#NULL!	3	0	0	1	#NULL!	#NULL!	#NULL!	#NULL!	#NULL!	#NULL!	#NULL!	#NULL!		3	3	3	4	3	3	3	2	2	2	2	2	2	3	2	2	2
186	0	0	#NULL!	34	2	2	1	1	1	11	0	#NULL!	#NULL!	0	#NULL!	#NULL!	1	0	1	1	0	1	0	#NULL!	#NULL!	#NULL!	#NULL!	#NULL!	#NULL!	#NULL!	#NULL!		2	1	1	5	1	4	1	1	1	1	1	1	1	3	1	3	1
197	0	0	#NULL!	31	2	2	1	1	10	11	0	#NULL!	#NULL!	0	#NULL!	#NULL!	0	#NULL!	#NULL!	2	0	1	0	#NULL!	#NULL!	#NULL!	#NULL!	#NULL!	#NULL!	#NULL!	#NULL!		2	1	1	5	2	3	3	1	1	1	1	1	1	3	1	2	2
213	0	1	1	33	2	2	1	1	4	11	0	#NULL!	#NULL!	0	#NULL!	#NULL!	0	#NULL!	#NULL!	1	0	1	0	#NULL!	#NULL!	#NULL!	#NULL!	#NULL!	#NULL!	#NULL!	#NULL!		1	1	1	5	1	5	1	1	1	1	1	1	1	3	1	3	1
215	0	0	#NULL!	49	2	2	2	1	4	1	0	#NULL!	#NULL!	0	#NULL!	#NULL!	0	#NULL!	#NULL!	1	0	1	0	#NULL!	#NULL!	#NULL!	#NULL!	#NULL!	#NULL!	#NULL!	#NULL!		1	1	1	5	1	5	1	1	1	1	1	1	1	3	1	3	1
217	0	0	#NULL!	37	2	2	1	1	4	11	0	#NULL!	#NULL!	0	#NULL!	#NULL!	1	0	1	1	0	1	0	#NULL!	#NULL!	#NULL!	#NULL!	#NULL!	#NULL!	#NULL!	#NULL!		2	1	1	5	1	3	1	1	1	1	1	1	1	3	1	2	1
384	0	0	#NULL!	42	2	2	2	1	6	13	0	#NULL!	#NULL!	0	#NULL!	#NULL!	0	#NULL!	#NULL!	1	0	1	0	#NULL!	#NULL!	#NULL!	#NULL!	#NULL!	#NULL!	#NULL!	#NULL!		2	3	2	3	2	3	3	1	1	1	1	2	1	2	1	2	2
438	0	0	#NULL!	26	2	1	1	1	3	13	0	#NULL!	#NULL!	0	#NULL!	#NULL!	1	0	2	1	0	1	0	#NULL!	#NULL!	#NULL!	#NULL!	#NULL!	#NULL!	#NULL!	#NULL!		2	1	1	5	1	3	3	2	3	3	1	1	1	3	1	2	2
144	1	#NULL!	#NULL!	20	1	1	1	0	0	11	1	4	1	0	1	1	1	0	1	1	0	1	0	#NULL!	#NULL!	#NULL!	#NULL!	#NULL!	#NULL!	#NULL!	#NULL!		1	1	1	5	1	5	1	1	1	1	1	1	1	3	1	3	1
158	1	#NULL!	#NULL!	20	1	1	1	0	0	11	1	4	1	0	0	0	1	0	1	4	1	0	0	1	1	1	1	0	0	0	0		4	4	3	2	5	1	5	4	5	4	3	3	2	1	3	1	3
155	0	0	#NULL!	21	1	1	1	0	0	6	1	2	1	0	0	0	1	0	1	1	0	1	0	#NULL!	#NULL!	#NULL!	#NULL!	#NULL!	#NULL!	#NULL!	#NULL!		2	3	1	4	3	3	5	1	1	1	1	2	1	3	2	2	3
203	0	0	#NULL!	24	1	1	1	0	0	11	1	4	1	0	1	1	0	#NULL!	#NULL!	1	0	1	0	#NULL!	#NULL!	#NULL!	#NULL!	#NULL!	#NULL!	#NULL!	#NULL!		1	1	1	5	1	5	1	1	1	1	1	1	1	3	1	3	1
224	0	0	#NULL!	21	1	1	1	0	0	11	1	4	1	0	0	0	0	#NULL!	#NULL!	4	1	0	0	1	1	1	0	0	1	0	0		2	2	3	1	2	3	2	2	2	3	1	1	2	1	1	2	1
243	0	0	#NULL!	23	1	1	1	0	0	5	1	4	1	0	0	0	1	0	1	3	0	0	1	#NULL!	#NULL!	#NULL!	#NULL!	#NULL!	#NULL!	#NULL!	#NULL!		4	4	4	2	4	2	1	1	1	1	3	3	3	1	3	1	1
285	0	0	#NULL!	23	1	1	1	0	0	8	1	1	1	0	0	0	0	#NULL!	#NULL!	3	0	0	1	#NULL!	#NULL!	#NULL!	#NULL!	#NULL!	#NULL!	#NULL!	#NULL!		4	3	3	4	3	3	3	2	2	2	3	2	2	3	2	2	2
286	0	0	#NULL!	24	1	1	1	0	0	12	1	4	1	0	0	0	0	#NULL!	#NULL!	5	1	0	0	1	1	1	1	0	1	0	0		5	5	5	1	5	2	1	5	1	2	3	3	3	1	3	1	1
289	0	0	#NULL!	22	1	1	1	0	0	11	1	4	1	0	0	0	1	0	1	4	1	0	0	1	1	1	1	0	1	0	0		4	4	4	2	4	3	4	4	3	3	3	3	3	1	3	2	3
455	0	0	#NULL!	20	1	1	1	0	0	13	1	4	1	0	0	0	1	0	1	3	0	0	1	#NULL!	#NULL!	#NULL!	#NULL!	#NULL!	#NULL!	#NULL!	#NULL!		2	2	3	4	4	3	3	2	2	3	1	1	2	3	3	2	2
71	1	#NULL!	#NULL!	32	2	2	1	1	3	11	1	4	1	0	1	0	1	0	0	1	0	1	0	#NULL!	#NULL!	#NULL!	#NULL!	#NULL!	#NULL!	#NULL!	#NULL!		1	1	1	5	1	5	1	1	1	1	1	1	1	3	1	3	1
66	0	0	#NULL!	59	2	2	2	1	2	11	1	4	1	0	0	0	0	#NULL!	#NULL!	4	1	0	0	1	0	0	0	0	0	0	0		4	2	2	4	3	3	4	4	3	3	3	1	1	3	2	2	3
177	0	0	#NULL!	25	1	1	1	1	3	11	1	4	1	0	0	0	1	0	2	1	0	1	0	#NULL!	#NULL!	#NULL!	#NULL!	#NULL!	#NULL!	#NULL!	#NULL!		1	1	1	4	1	4	1	1	1	1	1	1	1	3	1	3	1
179	0	0	#NULL!	28	2	1	1	1	3	11	1	4	1	0	0	0	0	#NULL!	#NULL!	1	0	1	0	#NULL!	#NULL!	#NULL!	#NULL!	#NULL!	#NULL!	#NULL!	#NULL!		1	1	1	5	3	3	3	1	1	1	1	1	1	3	2	2	2
189	0	0	#NULL!	36	2	2	1	1	1	5	1	4	1	0	0	0	0	#NULL!	#NULL!	2	0	1	0	#NULL!	#NULL!	#NULL!	#NULL!	#NULL!	#NULL!	#NULL!	#NULL!		2	2	1	5	1	1	1	1	1	1	1	1	1	3	1	1	1
212	0	0	#NULL!	34	2	2	1	1	4	5	1	4	1	0	0	0	1	0	1	1	0	1	0	#NULL!	#NULL!	#NULL!	#NULL!	#NULL!	#NULL!	#NULL!	#NULL!		3	3	3	5	1	1	1	1	1	1	2	2	2	3	1	1	1
376	0	0	#NULL!	35	2	2	1	1	7	13	1	1	1	0	1	1	0	#NULL!	#NULL!	3	0	0	1	#NULL!	#NULL!	#NULL!	#NULL!	#NULL!	#NULL!	#NULL!	#NULL!		5	4	3	1	5	1	5	3	5	5	3	3	2	1	3	1	3
385	0	0	#NULL!	42	2	2	2	1	6	13	1	1	1	0	0	0	0	#NULL!	#NULL!	3	0	0	1	#NULL!	#NULL!	#NULL!	#NULL!	#NULL!	#NULL!	#NULL!	#NULL!		3	2	1	5	3	3	3	2	1	1	2	1	1	3	2	2	2
218	1	#NULL!	#NULL!	35	2	2	1	0	0	11	1	3	2	0	0	0	0	#NULL!	#NULL!	4	1	0	0	1	0	1	1	0	0	0	0		4	4	4	2	4	3	4	3	3	3	3	3	3	1	3	2	3
81	1	#NULL!	#NULL!	23	1	1	1	0	0	11	1	1	2	0	0	0	1	0	1	5	1	0	0	1	1	1	1	0	0	0	0		4	4	3	4	4	1	5	4	2	2	3	3	2	3	3	1	3
93	1	#NULL!	#NULL!	21	1	1	1	0	0	11	1	1	2	0	0	0	1	2	1	4	1	0	0	1	1	1	1	0	0	0	0		5	3	2	1	4	3	4	4	4	4	3	2	1	1	3	2	3
99	1	#NULL!	#NULL!	23	1	1	1	0	0	11	1	1	2	0	0	0	0	#NULL!	#NULL!	4	1	0	0	1	1	0	0	1	1	0	0		4	3	3	2	4	2	4	4	4	4	3	2	2	1	3	1	3
149	1	#NULL!	#NULL!	21	1	1	1	0	0	3	1	1	2	0	0	0	1	0	1	5	1	0	0	1	0	1	0	0	0	0	0		4	4	4	1	5	1	5	5	4	4	3	3	3	1	3	1	3
153	1	#NULL!	#NULL!	21	1	1	1	0	0	11	1	3	2	0	0	0	1	0	2	5	1	0	0	1	1	1	1	0	1	0	0		1	1	1	5	1	5	1	1	1	5	1	1	1	3	1	3	1
169	1	#NULL!	#NULL!	23	1	1	1	0	0	5	1	3	2	0	0	0	0	#NULL!	#NULL!	4	1	0	0	1	1	1	1	0	1	1	0		4	3	4	2	5	1	5	5	3	4	3	2	3	1	3	1	3
193	1	#NULL!	#NULL!	26	2	1	1	0	0	1	1	3	2	0	0	0	1	0	1	5	1	0	0	1	0	0	0	0	0	0	0		5	5	4	1	4	2	5	5	2	2	3	3	3	1	3	1	3
207	1	#NULL!	#NULL!	24	1	1	1	0	0	12	1	3	2	0	0	0	1	1	1	4	1	0	0	1	0	1	0	0	0	0	0		4	4	4	3	4	2	4	4	4	4	3	3	3	2	3	1	3
275	1	#NULL!	#NULL!	23	1	1	1	0	0	5	1	1	2	0	0	0	0	#NULL!	#NULL!	3	0	0	1	#NULL!	#NULL!	#NULL!	#NULL!	#NULL!	#NULL!	#NULL!	#NULL!		4	4	2	3	4	3	4	2	3	2	3	3	1	2	3	2	3
279	1	#NULL!	#NULL!	23	1	1	1	0	0	11	1	3	2	0	0	1	0	#NULL!	#NULL!	3	0	0	1	#NULL!	#NULL!	#NULL!	#NULL!	#NULL!	#NULL!	#NULL!	#NULL!		5	5	5	3	4	3	5	2	4	4	3	3	3	2	3	2	3
78	0	0	#NULL!	25	1	1	1	0	0	11	1	3	2	0	0	0	1	1	1	5	1	0	0	1	1	1	1	0	0	0	0		5	4	3	1	5	1	5	5	3	4	3	3	2	1	3	1	3
79	0	0	#NULL!	23	1	1	1	0	0	11	1	2	2	0	0	0	0	#NULL!	#NULL!	4	1	0	0	1	0	1	1	0	0	0	0		5	4	5	2	5	2	4	3	3	3	3	3	3	1	3	1	3
94	0	0	#NULL!	24	1	1	1	0	0	11	1	1	2	0	0	0	1	0	2	5	1	0	0	1	0	1	1	0	0	0	0		5	4	3	1	5	1	5	5	5	5	3	3	2	1	3	1	3
95	0	0	#NULL!	23	1	1	1	0	0	5	1	3	2	0	0	0	0	#NULL!	#NULL!	5	1	0	0	1	0	1	1	0	0	0	0		5	4	5	1	5	1	5	5	3	3	3	3	3	1	3	1	3
96	0	0	#NULL!	20	1	1	1	0	0	5	1	1	2	0	0	0	0	#NULL!	#NULL!	1	0	1	0	#NULL!	#NULL!	#NULL!	#NULL!	#NULL!	#NULL!	#NULL!	#NULL!		3	3	3	5	4	5	1	1	1	1	2	2	2	3	3	3	1
116	0	0	#NULL!	22	1	1	1	0	0	5	1	3	2	0	0	1	0	#NULL!	#NULL!	5	1	0	0	1	0	0	0	1	1	0	0		4	2	1	2	4	2	2	4	4	4	3	1	1	1	3	1	1
117	0	0	#NULL!	19	1	1	1	0	0	11	1	1	2	0	0	0	1	0	1	4	1	0	0	1	0	0	0	0	0	0	0		1	1	1	4	1	5	5	1	5	5	1	1	1	3	1	3	3
118	0	0	#NULL!	20	1	1	1	0	0	5	1	1	2	0	0	0	0	#NULL!	#NULL!	3	0	0	1	#NULL!	#NULL!	#NULL!	#NULL!	#NULL!	#NULL!	#NULL!	#NULL!		3	3	2	4	4	2	2	1	4	4	2	2	1	3	3	1	1
121	0	0	#NULL!	22	1	1	1	0	0	11	1	1	2	0	0	0	0	#NULL!	#NULL!	2	0	1	0	#NULL!	#NULL!	#NULL!	#NULL!	#NULL!	#NULL!	#NULL!	#NULL!		3	3	3	5	3	4	3	1	1	1	2	2	2	3	2	3	2
134	0	0	#NULL!	20	1	1	1	0	0	5	1	3	2	0	0	0	0	#NULL!	#NULL!	5	1	0	0	1	0	1	1	0	1	0	0		5	4	3	1	5	2	4	4	5	4	3	3	2	1	3	1	3
138	0	0	#NULL!	22	1	1	1	0	0	11	1	1	2	0	0	0	0	#NULL!	#NULL!	5	1	0	0	1	1	1	1	0	1	0	0		5	5	5	2	5	1	5	5	2	2	3	3	3	1	3	1	3
140	0	0	#NULL!	21	1	1	1	0	0	11	1	3	2	0	0	0	0	#NULL!	#NULL!	4	1	0	0	1	0	1	0	0	1	0	0		4	4	3	2	4	2	3	4	3	3	3	3	2	1	3	1	2
147	0	0	#NULL!	20	1	1	1	0	0	11	1	1	2	0	0	0	0	#NULL!	#NULL!	4	1	0	0	1	0	0	0	1	0	0	0		3	3	3	2	4	3	4	4	4	4	2	2	2	1	3	2	3
148	0	0	#NULL!	22	1	1	1	0	0	12	1	3	2	0	0	0	0	#NULL!	#NULL!	5	1	0	0	0	0	0	0	0	1	0	0		3	2	2	1	4	1	3	5	4	4	2	1	1	1	3	1	2
170	0	0	#NULL!	23	1	1	1	0	0	11	1	1	2	0	0	0	0	#NULL!	#NULL!	4	1	0	0	1	1	1	1	0	0	0	0		5	4	4	4	4	1	5	4	3	4	3	3	3	3	3	1	3
180	0	0	#NULL!	18	1	1	1	0	0	11	1	4	2	0	0	0	0	#NULL!	#NULL!	5	1	0	0	1	1	1	1	1	1	1	0		1	1	2	4	1	5	1	1	2	2	1	1	1	3	1	3	1
181	0	0	#NULL!	21	1	1	1	0	0	11	1	3	2	0	0	0	0	#NULL!	#NULL!	3	0	0	1	#NULL!	#NULL!	#NULL!	#NULL!	#NULL!	#NULL!	#NULL!	#NULL!		4	3	3	3	4	3	2	2	2	3	3	2	2	2	3	2	1
182	0	0	#NULL!	20	1	1	1	0	0	11	1	1	2	0	0	0	0	#NULL!	#NULL!	5	1	0	0	1	0	1	0	0	0	0	0		5	5	5	1	5	3	5	5	4	4	3	3	3	1	3	2	3
191	0	0	#NULL!	20	1	1	1	0	0	11	1	1	2	0	0	0	1	0	1	4	1	0	0	1	0	0	0	0	1	0	0		2	3	3	3	2	3	3	3	3	3	1	2	2	2	1	2	2
210	0	0	#NULL!	21	1	1	1	0	0	5	1	1	2	0	0	0	1	0	3	4	1	0	0	1	0	0	1	1	1	0	0		4	4	2	3	4	4	5	5	4	4	3	3	1	2	3	3	3
239	0	0	#NULL!	28	2	1	1	0	0	11	1	3	2	0	0	0	1	2	2	5	1	0	0	1	1	1	1	0	1	1	0		5	5	5	2	5	2	5	5	2	3	3	3	3	1	3	1	3
247	0	0	#NULL!	23	1	1	1	0	0	5	1	3	2	0	0	0	0	#NULL!	#NULL!	1	0	1	0	#NULL!	#NULL!	#NULL!	#NULL!	#NULL!	#NULL!	#NULL!	#NULL!		2	2	1	3	3	2	2	1	1	1	1	1	1	2	2	1	1
250	0	0	#NULL!	22	1	1	1	0	0	11	1	1	2	0	0	0	1	2	2	3	0	0	1	#NULL!	#NULL!	#NULL!	#NULL!	#NULL!	#NULL!	#NULL!	#NULL!		3	2	1	5	3	4	1	1	1	1	2	1	1	3	2	3	1
253	0	0	#NULL!	23	1	1	1	0	0	11	1	1	2	0	0	0	0	#NULL!	#NULL!	4	1	0	0	1	1	1	1	0	1	0	0		5	5	5	2	5	3	5	5	4	5	3	3	3	1	3	2	3
254	0	0	#NULL!	23	1	1	1	0	0	11	1	1	2	0	0	0	0	#NULL!	#NULL!	5	1	0	0	1	1	1	1	0	1	0	0		5	4	4	3	4	3	5	5	3	3	3	3	3	2	3	2	3
262	0	0	#NULL!	23	1	1	1	0	0	11	1	1	2	0	0	0	0	#NULL!	#NULL!	2	0	1	0	#NULL!	#NULL!	#NULL!	#NULL!	#NULL!	#NULL!	#NULL!	#NULL!		3	4	3	4	3	3	3	2	2	2	2	3	2	3	2	2	2
296	0	0	#NULL!	23	1	1	1	0	0	11	1	3	2	0	0	0	0	#NULL!	#NULL!	4	1	0	0	1	0	1	1	1	1	0	0		4	4	3	2	4	2	3	3	4	4	3	3	2	1	3	1	2
301	0	0	#NULL!	22	1	1	1	0	0	11	1	3	2	0	0	0	1	2	1	5	1	0	0	1	1	1	0	0	1	0	0		5	4	2	4	4	2	4	4	4	4	3	3	1	3	3	1	3
306	0	0	#NULL!	25	1	1	1	0	0	11	1	3	2	0	0	0	0	#NULL!	#NULL!	5	1	0	0	1	1	1	1	0	1	0	0		5	4	5	1	5	2	5	5	4	4	3	3	3	1	3	1	3
310	0	0	#NULL!	25	1	1	1	0	0	11	1	1	2	0	0	0	1	2	1	5	1	0	0	1	1	1	1	0	0	0	0		5	2	4	1	5	3	5	5	3	3	3	1	3	1	3	2	3
314	0	0	#NULL!	21	1	1	1	0	0	5	1	3	2	0	0	0	0	#NULL!	#NULL!	3	0	0	1	#NULL!	#NULL!	#NULL!	#NULL!	#NULL!	#NULL!	#NULL!	#NULL!		4	2	1	3	3	3	3	2	1	1	3	1	1	2	2	2	2
337	0	0	#NULL!	21	1	1	1	0	0	13	1	1	2	0	0	0	0	#NULL!	#NULL!	1	0	1	0	#NULL!	#NULL!	#NULL!	#NULL!	#NULL!	#NULL!	#NULL!	#NULL!		1	1	1	5	1	5	1	1	1	1	1	1	1	3	1	3	1
347	0	0	#NULL!	22	1	1	1	0	0	13	1	1	2	0	0	0	1	2	1	2	0	1	0	#NULL!	#NULL!	#NULL!	#NULL!	#NULL!	#NULL!	#NULL!	#NULL!		2	2	2	4	3	4	2	2	2	2	1	1	1	3	2	3	1
348	0	0	#NULL!	20	1	1	1	0	0	13	1	1	2	0	0	0	1	0	1	1	0	1	0	#NULL!	#NULL!	#NULL!	#NULL!	#NULL!	#NULL!	#NULL!	#NULL!		5	2	5	2	4	3	4	4	3	3	3	1	3	1	3	2	3
378	0	0	#NULL!	19	1	1	1	0	0	13	1	1	2	0	0	0	1	0	2	3	0	0	1	#NULL!	#NULL!	#NULL!	#NULL!	#NULL!	#NULL!	#NULL!	#NULL!		4	4	4	3	4	2	3	4	2	2	3	3	3	2	3	1	2
409	0	0	#NULL!	23	1	1	1	0	0	13	1	2	2	0	0	0	1	2	0	3	0	0	1	#NULL!	#NULL!	#NULL!	#NULL!	#NULL!	#NULL!	#NULL!	#NULL!		5	3	2	2	4	3	3	1	1	1	3	2	1	1	3	2	2
412	0	0	#NULL!	19	1	1	1	0	0	2	1	1	2	0	0	0	0	#NULL!	#NULL!	4	1	0	0	1	0	1	1	0	1	0	0		4	3	3	2	4	2	4	4	3	4	3	2	2	1	3	1	3
418	0	0	#NULL!	23	1	1	1	0	0	13	1	1	2	0	0	0	0	#NULL!	#NULL!	4	1	0	0	1	0	1	1	0	1	0	0		4	4	4	2	4	1	4	3	1	1	3	3	3	1	3	1	3
427	0	0	#NULL!	19	1	1	1	0	0	3	1	4	2	0	0	1	1	0	2	1	0	1	0	#NULL!	#NULL!	#NULL!	#NULL!	#NULL!	#NULL!	#NULL!	#NULL!		1	1	3	3	3	5	1	1	3	3	1	1	2	2	2	3	1
441	0	0	#NULL!	19	1	1	1	0	0	13	1	1	2	0	0	0	0	#NULL!	#NULL!	3	0	0	1	#NULL!	#NULL!	#NULL!	#NULL!	#NULL!	#NULL!	#NULL!	#NULL!		4	4	3	5	3	4	3	1	2	2	3	3	2	3	2	3	2
445	0	0	#NULL!	29	2	1	1	0	0	13	1	1	2	0	0	0	1	1	1	1	0	1	0	#NULL!	#NULL!	#NULL!	#NULL!	#NULL!	#NULL!	#NULL!	#NULL!		3	3	3	5	3	3	3	5	5	5	2	2	2	3	2	2	2
454	0	0	#NULL!	23	1	1	1	0	0	4	1	1	2	0	0	0	1	2	1	5	1	0	0	1	1	1	1	0	0	0	0		5	5	5	2	5	3	4	4	3	3	3	3	3	1	3	2	3
9	1	#NULL!	#NULL!	33	2	2	1	1	2	11	1	1	2	0	1	1	0	#NULL!	#NULL!	2	0	1	0	#NULL!	#NULL!	#NULL!	#NULL!	#NULL!	#NULL!	#NULL!	#NULL!		2	3	2	4	3	3	3	2	2	2	1	2	1	3	2	2	2
11	1	#NULL!	#NULL!	33	2	2	1	1	1	11	1	1	2	0	0	0	0	#NULL!	#NULL!	4	1	0	0	1	0	1	0	0	1	0	0		4	4	5	1	5	1	4	5	1	1	3	3	3	1	3	1	3
15	1	#NULL!	#NULL!	46	2	2	2	1	10	11	1	1	2	0	0	0	0	#NULL!	#NULL!	1	0	1	0	#NULL!	#NULL!	#NULL!	#NULL!	#NULL!	#NULL!	#NULL!	#NULL!		5	4	4	1	4	3	5	5	4	4	3	3	3	1	3	2	3
31	1	#NULL!	#NULL!	30	2	1	1	1	2	11	1	1	2	0	0	0	1	2	1	5	1	0	0	1	0	1	0	0	0	0	0		5	3	3	1	5	5	5	5	3	3	3	2	2	1	3	3	3
49	1	#NULL!	#NULL!	32	2	2	1	1	12	11	1	1	2	0	0	0	0	#NULL!	#NULL!	5	1	0	0	1	1	1	1	1	1	0	0		1	1	2	5	1	5	1	1	2	3	1	1	1	3	1	3	1
100	1	#NULL!	#NULL!	63	2	2	2	1	6	11	1	1	2	0	0	0	0	#NULL!	#NULL!	3	0	0	1	#NULL!	#NULL!	#NULL!	#NULL!	#NULL!	#NULL!	#NULL!	#NULL!		3	3	3	4	4	2	3	3	2	4	2	2	2	3	3	1	2
178	1	#NULL!	#NULL!	26	2	1	1	1	1	11	1	3	2	0	0	0	1	0	2	1	0	1	0	#NULL!	#NULL!	#NULL!	#NULL!	#NULL!	#NULL!	#NULL!	#NULL!		3	1	1	4	2	4	1	1	1	1	2	1	1	3	1	3	1
222	1	#NULL!	#NULL!	35	2	2	1	1	4	11	1	1	2	0	0	0	0	#NULL!	#NULL!	5	1	0	0	1	1	1	1	0	1	0	0		5	5	4	2	5	2	4	4	4	4	3	3	3	1	3	1	3
329	1	#NULL!	#NULL!	31	2	2	1	1	6	13	1	1	2	0	0	0	0	#NULL!	#NULL!	2	0	1	0	#NULL!	#NULL!	#NULL!	#NULL!	#NULL!	#NULL!	#NULL!	#NULL!		2	1	1	5	2	4	1	1	1	1	1	1	1	3	1	3	1
363	1	#NULL!	#NULL!	28	2	1	1	1	12	13	1	1	2	0	0	0	1	2	1	5	1	0	0	1	1	1	1	0	0	0	0		5	5	4	2	5	5	5	5	2	3	3	3	3	1	3	3	3
404	1	#NULL!	#NULL!	35	2	2	1	1	6	13	1	1	2	0	0	0	0	#NULL!	#NULL!	3	0	0	1	#NULL!	#NULL!	#NULL!	#NULL!	#NULL!	#NULL!	#NULL!	#NULL!		4	4	4	3	3	3	3	3	3	3	3	3	3	2	2	2	2
8	0	0	#NULL!	38	2	2	1	1	1	11	1	1	2	0	1	1	0	#NULL!	#NULL!	2	0	1	0	#NULL!	#NULL!	#NULL!	#NULL!	#NULL!	#NULL!	#NULL!	#NULL!		2	2	1	4	2	3	3	3	3	3	1	1	1	3	1	2	2
10	0	0	#NULL!	60	2	2	2	1	10	11	1	3	2	0	0	0	0	#NULL!	#NULL!	4	1	0	0	0	0	1	0	0	0	0	0		4	4	4	3	4	1	4	4	3	3	3	3	3	2	3	1	3
12	0	0	#NULL!	49	2	2	2	1	3	11	1	1	2	0	0	0	1	0	2	2	0	1	0	#NULL!	#NULL!	#NULL!	#NULL!	#NULL!	#NULL!	#NULL!	#NULL!		2	2	1	5	3	3	1	1	1	1	1	1	1	3	2	2	1
14	0	0	#NULL!	45	2	2	2	1	5	11	1	1	2	0	0	0	0	#NULL!	#NULL!	4	1	0	0	1	0	1	1	0	0	0	0		3	4	3	1	4	2	4	4	3	3	2	3	2	1	3	1	3
30	0	0	#NULL!	44	2	2	2	1	2	11	1	1	2	0	0	0	0	#NULL!	#NULL!	5	1	0	0	1	1	1	1	0	0	0	0		5	4	3	2	4	1	4	4	3	4	3	3	2	1	3	1	3
36	0	0	#NULL!	37	2	2	1	1	2	11	1	1	2	0	0	0	0	#NULL!	#NULL!	5	1	0	0	1	1	1	1	0	0	0	0		4	4	3	2	4	2	4	4	2	2	3	3	2	1	3	1	3
45	0	0	#NULL!	32	2	2	1	1	5	11	1	1	2	0	0	0	1	2	2	3	0	0	1	#NULL!	#NULL!	#NULL!	#NULL!	#NULL!	#NULL!	#NULL!	#NULL!		2	2	2	3	5	3	2	2	3	3	1	1	1	2	3	2	1
46	0	0	#NULL!	36	2	2	1	1	1	11	1	1	2	0	0	0	0	#NULL!	#NULL!	1	0	1	0	#NULL!	#NULL!	#NULL!	#NULL!	#NULL!	#NULL!	#NULL!	#NULL!		1	1	3	2	1	2	1	1	3	3	1	1	2	1	1	1	1
50	0	0	#NULL!	28	2	1	1	1	2	11	1	1	2	0	0	0	0	#NULL!	#NULL!	4	1	0	0	1	1	1	1	0	0	0	0		5	5	5	1	5	1	5	5	5	5	3	3	3	1	3	1	3
51	0	0	#NULL!	35	2	2	1	1	6	11	1	1	2	0	1	0	0	#NULL!	#NULL!	4	1	0	0	1	1	1	1	0	1	0	0		4	4	4	2	4	2	4	4	1	1	3	3	3	1	3	1	3
57	0	1	1	25	1	1	1	1	7	11	1	1	2	0	0	0	0	#NULL!	#NULL!	5	1	0	0	1	1	1	1	0	0	0	1	Jestem w ciąży, chciałabym zaszczepić się w II trymestrze ciąży aby przekazać przeciwciała dziecku	5	5	5	1	5	1	5	5	3	3	3	3	3	1	3	1	3
58	0	1	2	29	2	1	1	1	5	11	1	1	2	0	0	0	0	#NULL!	#NULL!	4	1	0	0	1	0	0	0	0	0	0	0		5	5	3	2	4	2	4	4	3	3	3	3	2	1	3	1	3
70	0	0	#NULL!	32	2	2	1	1	2	1	1	1	2	0	0	0	0	#NULL!	#NULL!	3	0	0	1	#NULL!	#NULL!	#NULL!	#NULL!	#NULL!	#NULL!	#NULL!	#NULL!		3	3	2	4	5	2	3	3	1	1	2	2	1	3	3	1	2
112	0	0	#NULL!	31	2	2	1	1	4	5	1	1	2	0	0	0	1	0	1	2	0	1	0	#NULL!	#NULL!	#NULL!	#NULL!	#NULL!	#NULL!	#NULL!	#NULL!		4	2	1	4	3	3	1	1	1	1	3	1	1	3	2	2	1
137	0	0	#NULL!	27	2	1	1	1	5	5	1	1	2	0	0	0	1	1	2	1	0	1	0	#NULL!	#NULL!	#NULL!	#NULL!	#NULL!	#NULL!	#NULL!	#NULL!		1	1	1	1	2	1	5	5	5	5	1	1	1	1	1	1	3
145	0	0	#NULL!	30	2	1	1	1	7	11	1	3	2	0	0	0	0	#NULL!	#NULL!	5	1	0	0	1	1	1	1	0	0	0	0		5	5	5	1	5	1	5	5	3	3	3	3	3	1	3	1	3
165	0	0	#NULL!	36	2	2	1	1	5	11	1	1	2	0	0	0	1	2	1	5	1	0	0	1	1	1	1	1	1	0	0		1	1	1	4	1	4	1	3	3	2	1	1	1	3	1	3	1
166	0	0	#NULL!	40	2	2	1	1	9	11	1	1	2	0	0	0	1	0	2	5	1	0	0	1	1	1	1	0	1	0	0		5	4	5	1	5	2	5	4	4	4	3	3	3	1	3	1	3
200	0	0	#NULL!	26	2	1	1	1	5	11	1	3	2	0	0	0	0	#NULL!	#NULL!	5	1	0	0	1	1	1	1	1	0	0	0		5	5	5	1	5	2	4	5	3	3	3	3	3	1	3	1	3
202	0	0	#NULL!	25	1	1	1	1	8	11	1	1	2	0	0	0	0	#NULL!	#NULL!	1	0	1	0	#NULL!	#NULL!	#NULL!	#NULL!	#NULL!	#NULL!	#NULL!	#NULL!		1	2	3	5	3	3	1	1	1	3	1	1	2	3	2	2	1
305	0	1	2	28	2	1	1	1	2	5	1	1	2	0	0	0	1	0	1	3	0	0	1	#NULL!	#NULL!	#NULL!	#NULL!	#NULL!	#NULL!	#NULL!	#NULL!		3	3	1	3	3	2	3	5	3	2	2	2	1	2	2	1	2
317	0	0	#NULL!	41	2	2	2	1	2	13	1	1	2	0	0	0	1	0	1	3	0	0	1	#NULL!	#NULL!	#NULL!	#NULL!	#NULL!	#NULL!	#NULL!	#NULL!		4	2	2	4	4	2	3	2	3	3	3	1	1	3	3	1	2
318	0	0	#NULL!	50	2	2	2	1	1	13	1	1	2	0	0	0	0	#NULL!	#NULL!	3	0	0	1	#NULL!	#NULL!	#NULL!	#NULL!	#NULL!	#NULL!	#NULL!	#NULL!		4	1	1	4	3	3	3	1	2	2	3	1	1	3	2	2	2
394	0	0	#NULL!	40	2	2	1	1	5	13	1	1	2	0	0	0	0	#NULL!	#NULL!	3	0	0	1	#NULL!	#NULL!	#NULL!	#NULL!	#NULL!	#NULL!	#NULL!	#NULL!		3	3	3	3	4	4	3	3	3	3	2	2	2	2	3	3	2
405	0	0	#NULL!	36	2	2	1	1	6	13	1	2	2	0	0	0	1	2	1	4	1	0	0	1	0	1	1	0	0	0	0		5	4	4	2	4	2	3	4	1	2	3	3	3	1	3	1	2
453	0	0	#NULL!	28	2	1	1	1	9	13	1	1	2	0	0	0	1	2	2	5	1	0	0	1	1	1	1	0	1	0	0		4	5	4	1	5	3	4	5	3	3	3	3	3	1	3	2	3
188	2	#NULL!	#NULL!	#NULL!	#NULL!	#NULL!	#NULL!	0	0	10	1	1	3	1	0	0	0	#NULL!	#NULL!	1	0	1	0	#NULL!	#NULL!	#NULL!	#NULL!	#NULL!	#NULL!	#NULL!	#NULL!		3	3	1	1	1	5	3	1	5	5	2	2	1	1	1	3	2
73	1	#NULL!	#NULL!	22	1	1	1	0	0	11	1	1	3	1	0	0	0	#NULL!	#NULL!	4	1	0	0	1	0	0	0	0	0	0	0		5	5	5	1	5	5	5	5	5	5	3	3	3	1	3	3	3
74	1	#NULL!	#NULL!	22	1	1	1	0	0	5	1	1	3	1	0	0	0	#NULL!	#NULL!	5	1	0	0	1	1	1	1	0	0	0	0		5	4	2	2	5	1	4	4	2	4	3	3	1	1	3	1	3
82	1	#NULL!	#NULL!	23	1	1	1	0	0	11	1	1	3	1	0	0	1	0	1	5	1	0	0	1	0	1	0	0	1	0	0		5	5	4	1	5	1	5	5	4	5	3	3	3	1	3	1	3
85	1	#NULL!	#NULL!	24	1	1	1	0	0	11	1	1	3	1	0	1	1	1	2	4	1	0	0	0	0	0	0	1	1	1	0		3	4	2	2	2	3	3	4	5	5	2	3	1	1	1	2	2
86	1	#NULL!	#NULL!	21	1	1	1	0	0	11	1	1	3	1	0	0	0	#NULL!	#NULL!	5	1	0	0	1	0	1	1	0	0	0	0		5	4	4	1	5	1	5	5	4	4	3	3	3	1	3	1	3
89	1	#NULL!	#NULL!	23	1	1	1	0	0	11	1	1	3	1	0	0	0	#NULL!	#NULL!	1	0	1	0	#NULL!	#NULL!	#NULL!	#NULL!	#NULL!	#NULL!	#NULL!	#NULL!		2	2	1	3	3	4	4	3	4	4	1	1	1	2	2	3	3
92	1	#NULL!	#NULL!	20	1	1	1	0	0	11	1	1	3	1	0	0	0	#NULL!	#NULL!	4	1	0	0	1	1	1	0	0	1	0	0		5	4	5	2	5	2	4	5	3	3	3	3	3	1	3	1	3
111	1	#NULL!	#NULL!	23	1	1	1	0	0	11	1	1	3	1	0	0	0	#NULL!	#NULL!	5	1	0	0	1	1	1	1	0	1	0	0		5	5	5	1	5	2	5	5	5	5	3	3	3	1	3	1	3
113	1	#NULL!	#NULL!	22	1	1	1	0	0	11	1	1	3	1	0	0	0	#NULL!	#NULL!	5	1	0	0	0	0	0	1	0	0	0	0		5	5	5	1	5	2	5	5	3	3	3	3	3	1	3	1	3
130	1	#NULL!	#NULL!	25	1	1	1	0	0	11	1	1	3	1	0	0	0	#NULL!	#NULL!	5	1	0	0	1	0	1	0	0	0	0	0		5	5	4	2	5	2	5	5	4	4	3	3	3	1	3	1	3
174	1	#NULL!	#NULL!	28	2	1	1	0	0	11	1	1	3	1	0	0	1	0	1	5	1	0	0	1	1	1	1	1	1	0	0		5	5	5	3	5	1	5	5	5	5	3	3	3	2	3	1	3
183	1	#NULL!	#NULL!	25	1	1	1	0	0	11	1	1	3	1	0	0	0	#NULL!	#NULL!	5	1	0	0	1	0	0	0	0	0	0	0		5	4	3	3	5	1	5	5	3	3	3	3	2	2	3	1	3
187	1	#NULL!	#NULL!	20	1	1	1	0	0	11	1	1	3	1	0	0	0	#NULL!	#NULL!	1	0	1	0	#NULL!	#NULL!	#NULL!	#NULL!	#NULL!	#NULL!	#NULL!	#NULL!		4	4	2	2	5	1	5	5	4	4	3	3	1	1	3	1	3
190	1	#NULL!	#NULL!	22	1	1	1	0	0	11	1	1	3	1	0	0	0	#NULL!	#NULL!	5	1	0	0	1	0	1	1	0	0	0	0		5	5	5	1	5	1	5	5	2	2	3	3	3	1	3	1	3
234	1	#NULL!	#NULL!	23	1	1	1	0	0	11	1	1	3	1	0	0	0	#NULL!	#NULL!	5	1	0	0	1	0	1	1	1	1	0	0		5	4	4	2	5	1	5	5	3	4	3	3	3	1	3	1	3
235	1	#NULL!	#NULL!	22	1	1	1	0	0	11	1	1	3	1	0	0	1	0	1	5	1	0	0	1	0	0	0	0	0	0	0		4	4	4	2	4	2	2	4	2	2	3	3	3	1	3	1	1
240	1	#NULL!	#NULL!	23	1	1	1	0	0	7	1	3	3	1	0	0	1	0	1	5	1	0	0	1	1	1	1	1	1	0	0		5	5	5	2	5	1	5	5	5	5	3	3	3	1	3	1	3
244	1	#NULL!	#NULL!	23	1	1	1	0	0	5	1	1	3	1	0	0	1	0	2	5	1	0	0	1	0	1	0	0	1	0	0		5	5	3	3	5	1	5	4	5	2	3	3	2	2	3	1	3
251	1	#NULL!	#NULL!	22	1	1	1	0	0	11	1	1	3	1	0	0	0	#NULL!	#NULL!	4	1	0	0	1	1	1	1	0	0	0	0		4	4	3	2	4	3	4	3	3	3	3	3	2	1	3	2	3
256	1	#NULL!	#NULL!	23	1	1	1	0	0	11	1	1	3	1	0	0	1	0	1	5	1	0	0	1	1	1	1	0	0	0	0		5	5	4	2	5	1	5	5	2	4	3	3	3	1	3	1	3
260	1	#NULL!	#NULL!	21	1	1	1	0	0	11	1	1	3	1	0	0	0	#NULL!	#NULL!	5	1	0	0	1	1	1	1	0	0	0	0		4	3	4	2	4	1	4	4	4	4	3	2	3	1	3	1	3
261	1	#NULL!	#NULL!	23	1	1	1	0	0	11	1	3	3	1	0	0	1	0	2	5	1	0	0	1	1	1	1	1	1	0	0		5	5	3	3	5	1	5	5	1	2	3	3	2	2	3	1	3
268	1	#NULL!	#NULL!	24	1	1	1	0	0	11	1	1	3	1	0	0	0	#NULL!	#NULL!	5	1	0	0	1	1	1	1	0	0	0	0		5	4	4	1	5	2	5	5	2	2	3	3	3	1	3	1	3
270	1	#NULL!	#NULL!	24	1	1	1	0	0	11	1	1	3	1	0	0	0	#NULL!	#NULL!	5	1	0	0	1	1	1	1	0	1	1	0		5	4	3	1	5	2	4	5	4	4	3	3	2	1	3	1	3
274	1	#NULL!	#NULL!	29	2	1	1	0	0	11	1	1	3	1	0	0	0	#NULL!	#NULL!	5	1	0	0	1	1	1	1	0	0	0	0		5	4	4	4	5	1	5	5	1	1	3	3	3	3	3	1	3
381	1	#NULL!	#NULL!	19	1	1	1	0	0	13	1	1	3	1	0	0	0	#NULL!	#NULL!	5	1	0	0	1	1	1	1	0	0	0	0		5	5	5	1	5	5	5	5	5	5	3	3	3	1	3	3	3
403	1	#NULL!	#NULL!	22	1	1	1	0	0	13	1	1	3	1	0	0	0	#NULL!	#NULL!	5	1	0	0	1	1	1	1	1	1	0	0		4	4	3	1	5	1	2	5	2	2	3	3	2	1	3	1	1
437	1	#NULL!	#NULL!	24	1	1	1	0	0	13	1	1	3	1	0	0	0	#NULL!	#NULL!	5	1	0	0	1	1	1	1	1	1	0	0		5	4	4	1	4	2	5	5	5	5	3	3	3	1	3	1	3
451	1	#NULL!	#NULL!	21	1	1	1	0	0	4	1	1	3	1	0	0	1	0	2	5	1	0	0	1	1	1	0	0	1	0	0		5	5	5	1	5	1	5	5	3	1	3	3	3	1	3	1	3
452	1	#NULL!	#NULL!	27	2	1	1	0	0	13	1	1	3	1	0	0	1	0	2	5	1	0	0	1	0	0	0	0	0	0	0		5	5	5	5	5	5	5	5	5	5	3	3	3	3	3	3	3
67	0	0	#NULL!	26	2	1	1	0	0	11	1	3	3	1	0	0	0	#NULL!	#NULL!	5	1	0	0	1	0	0	0	0	0	0	0		4	5	4	1	5	1	5	5	5	4	3	3	3	1	3	1	3
68	0	0	#NULL!	23	1	1	1	0	0	11	1	1	3	1	0	0	0	#NULL!	#NULL!	5	1	0	0	1	1	1	1	0	1	0	0		1	1	1	5	1	5	1	1	3	3	1	1	1	3	1	3	1
76	0	0	#NULL!	20	1	1	1	0	0	5	1	3	3	1	0	0	0	#NULL!	#NULL!	5	1	0	0	1	1	1	1	0	0	0	0		5	3	4	2	5	2	5	5	3	3	3	2	3	1	3	1	3
77	0	0	#NULL!	21	1	1	1	0	0	11	1	1	3	1	0	0	0	#NULL!	#NULL!	4	1	0	0	1	0	0	0	1	1	0	0		4	4	4	1	4	4	4	4	4	4	3	3	3	1	3	3	3
87	0	0	#NULL!	21	1	1	1	0	0	5	1	2	3	1	0	0	1	0	1	5	1	0	0	0	0	0	0	0	1	0	0		4	4	2	1	3	1	3	5	5	5	3	3	1	1	2	1	2
90	0	0	#NULL!	21	1	1	1	0	0	11	1	1	3	1	0	0	0	#NULL!	#NULL!	1	0	1	0	#NULL!	#NULL!	#NULL!	#NULL!	#NULL!	#NULL!	#NULL!	#NULL!		5	5	4	3	5	2	5	4	3	3	3	3	3	2	3	1	3
91	0	0	#NULL!	21	1	1	1	0	0	11	1	3	3	1	0	0	0	#NULL!	#NULL!	1	0	1	0	#NULL!	#NULL!	#NULL!	#NULL!	#NULL!	#NULL!	#NULL!	#NULL!		4	4	3	2	4	1	4	4	4	4	3	3	2	1	3	1	3
97	0	0	#NULL!	21	1	1	1	0	0	11	1	1	3	1	0	0	0	#NULL!	#NULL!	5	1	0	0	1	0	1	1	0	0	0	0		4	4	3	3	4	2	4	5	3	3	3	3	2	2	3	1	3
98	0	0	#NULL!	27	2	1	1	0	0	11	1	1	3	1	0	0	1	0	2	5	1	0	0	1	1	1	1	1	1	0	0		5	3	3	1	5	1	5	5	3	3	3	2	2	1	3	1	3
102	0	0	#NULL!	25	1	1	1	0	0	11	1	1	3	1	0	0	1	0	2	5	1	0	0	1	1	1	1	0	1	0	0		5	4	5	1	5	1	5	5	3	4	3	3	3	1	3	1	3
103	0	0	#NULL!	23	1	1	1	0	0	5	1	1	3	1	0	0	0	#NULL!	#NULL!	5	1	0	0	1	1	1	0	0	1	0	0		5	5	2	1	5	1	5	5	3	3	3	3	1	1	3	1	3
105	0	0	#NULL!	24	1	1	1	0	0	11	1	3	3	1	0	0	0	#NULL!	#NULL!	5	1	0	0	1	0	1	1	0	0	0	0		5	4	5	1	5	1	5	5	5	5	3	3	3	1	3	1	3
107	0	0	#NULL!	23	1	1	1	0	0	5	1	1	3	1	0	0	0	#NULL!	#NULL!	5	1	0	0	1	0	1	1	0	0	0	0		5	4	4	1	5	1	5	5	5	5	3	3	3	1	3	1	3
108	0	0	#NULL!	22	1	1	1	0	0	11	1	1	3	1	0	0	0	#NULL!	#NULL!	5	1	0	0	1	1	1	1	1	1	0	0		5	5	3	2	5	1	4	5	2	2	3	3	2	1	3	1	3
109	0	0	#NULL!	20	1	1	1	0	0	11	1	2	3	1	0	0	1	0	1	4	1	0	0	1	0	1	0	0	1	0	0		3	4	3	2	4	2	2	4	4	4	2	3	2	1	3	1	1
119	0	0	#NULL!	24	1	1	1	0	0	11	1	1	3	1	0	0	1	0	1	5	1	0	0	1	1	1	0	0	1	0	0		5	4	4	1	5	1	5	5	3	3	3	3	3	1	3	1	3
126	0	0	#NULL!	22	1	1	1	0	0	11	1	1	3	1	0	0	1	0	1	1	0	1	0	#NULL!	#NULL!	#NULL!	#NULL!	#NULL!	#NULL!	#NULL!	#NULL!		5	4	4	3	5	1	4	4	3	3	3	3	3	2	3	1	3
129	0	0	#NULL!	21	1	1	1	0	0	11	1	2	3	1	0	0	0	#NULL!	#NULL!	5	1	0	0	1	1	1	1	0	1	0	0		1	1	1	5	4	4	1	1	3	3	1	1	1	3	3	3	1
132	0	0	#NULL!	21	1	1	1	0	0	8	1	1	3	1	0	0	0	#NULL!	#NULL!	5	1	0	0	1	0	1	1	0	1	0	0		5	5	5	1	5	1	5	5	4	4	3	3	3	1	3	1	3
133	0	0	#NULL!	24	1	1	1	0	0	11	1	1	3	1	0	0	0	#NULL!	#NULL!	5	1	0	0	1	1	1	0	0	0	0	0		1	1	1	5	1	5	1	1	1	1	1	1	1	3	1	3	1
136	0	0	#NULL!	21	1	1	1	0	0	11	1	3	3	1	0	0	0	#NULL!	#NULL!	5	1	0	0	1	0	1	1	0	1	0	0		4	5	4	2	4	2	4	5	3	3	3	3	3	1	3	1	3
146	0	0	#NULL!	25	1	1	1	0	0	11	1	1	3	1	0	0	0	#NULL!	#NULL!	5	1	0	0	1	1	1	1	0	1	0	0		5	5	5	1	5	1	5	5	3	2	3	3	3	1	3	1	3
150	0	0	#NULL!	21	1	1	1	0	0	11	1	3	3	1	0	0	0	#NULL!	#NULL!	5	1	0	0	1	0	1	1	0	0	0	0		5	5	5	1	5	1	5	5	3	3	3	3	3	1	3	1	3
154	0	0	#NULL!	22	1	1	1	0	0	11	1	1	3	1	0	0	1	0	1	5	1	0	0	1	1	1	1	0	0	0	0		1	2	3	5	1	5	5	1	1	2	1	1	2	3	1	3	3
156	0	0	#NULL!	21	1	1	1	0	0	11	1	1	3	1	0	0	0	#NULL!	#NULL!	5	1	0	0	1	1	1	1	0	0	0	0		4	5	3	2	4	2	4	4	3	3	3	3	2	1	3	1	3
157	0	0	#NULL!	25	1	1	1	0	0	7	1	1	3	1	0	0	0	#NULL!	#NULL!	5	1	0	0	1	1	1	1	0	1	0	0		5	5	5	1	5	1	5	5	2	2	3	3	3	1	3	1	3
159	0	0	#NULL!	22	1	1	1	0	0	11	1	1	3	1	0	0	0	#NULL!	#NULL!	5	1	0	0	1	1	1	1	1	1	0	0		5	5	5	5	5	4	5	5	3	3	3	3	3	3	3	3	3
161	0	0	#NULL!	21	1	1	1	0	0	11	1	3	3	1	0	0	0	#NULL!	#NULL!	5	1	0	0	1	1	0	0	0	0	0	0		1	3	2	5	1	3	1	3	3	3	1	2	1	3	1	2	1
167	0	0	#NULL!	24	1	1	1	0	0	11	1	1	3	1	0	0	0	#NULL!	#NULL!	1	0	1	0	#NULL!	#NULL!	#NULL!	#NULL!	#NULL!	#NULL!	#NULL!	#NULL!		1	1	2	5	1	5	1	1	2	1	1	1	1	3	1	3	1
173	0	0	#NULL!	23	1	1	1	0	0	11	1	1	3	1	0	0	0	#NULL!	#NULL!	5	1	0	0	1	0	1	1	0	1	0	0		5	5	5	1	5	1	5	5	3	3	3	3	3	1	3	1	3
176	0	0	#NULL!	23	1	1	1	0	0	7	1	3	3	1	0	0	1	0	2	5	1	0	0	1	1	1	1	1	0	0	0		5	5	5	2	5	1	5	5	2	2	3	3	3	1	3	1	3
184	0	0	#NULL!	24	1	1	1	0	0	11	1	1	3	1	0	0	0	#NULL!	#NULL!	5	1	0	0	1	1	1	1	0	0	0	0		5	5	5	3	5	3	4	5	4	4	3	3	3	2	3	2	3
185	0	0	#NULL!	23	1	1	1	0	0	11	1	3	3	1	0	0	0	#NULL!	#NULL!	5	1	0	0	1	1	1	1	0	1	0	0		4	3	3	5	5	1	5	5	2	3	3	2	2	3	3	1	3
192	0	0	#NULL!	24	1	1	1	0	0	11	1	1	3	1	0	0	0	#NULL!	#NULL!	5	1	0	0	1	1	1	1	0	1	0	0		5	5	5	1	5	1	5	5	3	4	3	3	3	1	3	1	3
201	0	0	#NULL!	21	1	1	1	0	0	5	1	1	3	1	0	0	1	0	1	5	1	0	0	1	1	1	1	1	1	0	0		4	3	2	2	5	1	5	5	3	3	3	2	1	1	3	1	3
205	0	0	#NULL!	18	1	1	1	0	0	11	1	1	3	1	0	0	1	0	2	5	1	0	0	1	0	0	0	0	0	0	0		5	3	5	2	5	2	5	5	5	5	3	2	3	1	3	1	3
209	0	0	#NULL!	23	1	1	1	0	0	11	1	1	3	1	0	0	0	#NULL!	#NULL!	5	1	0	0	1	0	1	1	0	1	0	0		5	3	4	2	4	4	5	5	3	3	3	2	3	1	3	3	3
232	0	0	#NULL!	24	1	1	1	0	0	7	1	3	3	1	0	0	0	#NULL!	#NULL!	5	1	0	0	1	1	1	1	0	0	0	0		1	1	1	1	1	1	1	1	1	1	1	1	1	1	1	1	1
236	0	0	#NULL!	28	2	1	1	0	0	11	1	1	3	1	0	0	0	#NULL!	#NULL!	5	1	0	0	1	1	1	0	0	0	0	0		5	5	5	3	5	1	5	5	3	4	3	3	3	2	3	1	3
237	0	0	#NULL!	25	1	1	1	0	0	11	1	1	3	1	0	0	0	#NULL!	#NULL!	5	1	0	0	1	1	1	1	1	1	0	0		5	5	5	2	5	2	5	5	5	5	3	3	3	1	3	1	3
238	0	0	#NULL!	24	1	1	1	0	0	11	1	1	3	1	0	0	0	#NULL!	#NULL!	5	1	0	0	1	0	0	0	0	1	0	0		5	5	5	1	5	2	5	5	3	3	3	3	3	1	3	1	3
241	0	0	#NULL!	23	1	1	1	0	0	1	1	1	3	1	0	0	0	#NULL!	#NULL!	4	1	0	0	0	0	0	1	0	0	0	0		4	3	2	2	4	2	4	4	4	4	3	2	1	1	3	1	3
242	0	0	#NULL!	22	1	1	1	0	0	5	1	1	3	1	0	0	0	#NULL!	#NULL!	5	1	0	0	1	1	1	0	1	1	0	0		4	4	3	1	4	4	4	5	3	3	3	3	2	1	3	3	3
245	0	0	#NULL!	23	1	1	1	0	0	11	1	1	3	1	0	0	1	0	1	5	1	0	0	1	1	1	1	0	0	0	0		5	4	4	1	5	1	5	5	3	3	3	3	3	1	3	1	3
246	0	0	#NULL!	23	1	1	1	0	0	7	1	3	3	1	0	0	0	#NULL!	#NULL!	5	1	0	0	1	1	1	1	0	1	0	0		3	5	3	3	3	2	5	1	2	2	2	3	2	2	2	1	3
248	0	0	#NULL!	24	1	1	1	0	0	11	1	3	3	1	0	0	0	#NULL!	#NULL!	4	1	0	0	1	0	1	1	0	1	0	0		5	4	4	2	4	2	4	4	2	2	3	3	3	1	3	1	3
249	0	0	#NULL!	23	1	1	1	0	0	11	1	3	3	1	0	0	0	#NULL!	#NULL!	4	1	0	0	1	1	0	0	0	1	0	0		4	4	3	1	4	2	4	5	4	4	3	3	2	1	3	1	3
252	0	0	#NULL!	26	2	1	1	0	0	11	1	3	3	1	0	0	0	#NULL!	#NULL!	5	1	0	0	1	1	1	0	0	1	0	0		5	5	3	1	5	1	5	5	4	4	3	3	2	1	3	1	3
255	0	0	#NULL!	23	1	1	1	0	0	11	1	1	3	1	0	0	0	#NULL!	#NULL!	4	1	0	0	1	0	1	0	0	0	0	0		5	5	5	1	5	1	5	5	2	2	3	3	3	1	3	1	3
258	0	0	#NULL!	23	1	1	1	0	0	5	1	1	3	1	0	0	1	0	1	4	1	0	0	1	1	1	1	0	1	0	0		4	4	5	1	5	2	5	5	2	2	3	3	3	1	3	1	3
259	0	0	#NULL!	23	1	1	1	0	0	11	1	1	3	1	0	0	0	#NULL!	#NULL!	3	0	0	1	#NULL!	#NULL!	#NULL!	#NULL!	#NULL!	#NULL!	#NULL!	#NULL!		3	3	3	1	3	3	3	3	3	3	2	2	2	1	2	2	2
263	0	0	#NULL!	21	1	1	1	0	0	11	1	1	3	1	0	0	0	#NULL!	#NULL!	5	1	0	0	1	0	0	1	1	1	0	0		5	5	5	1	5	1	5	5	5	5	3	3	3	1	3	1	3
264	0	0	#NULL!	22	1	1	1	0	0	11	1	1	3	1	0	0	0	#NULL!	#NULL!	5	1	0	0	1	1	1	1	0	1	0	0		5	4	4	3	5	2	4	4	3	3	3	3	3	2	3	1	3
265	0	0	#NULL!	23	1	1	1	0	0	11	1	1	3	1	0	0	0	#NULL!	#NULL!	5	1	0	0	1	1	1	0	0	1	0	0		5	5	4	2	5	2	5	5	4	4	3	3	3	1	3	1	3
266	0	0	#NULL!	23	1	1	1	0	0	11	1	1	3	1	0	0	0	#NULL!	#NULL!	4	1	0	0	1	0	1	0	0	0	0	0		4	3	3	2	4	2	4	3	3	2	3	2	2	1	3	1	3
267	0	0	#NULL!	24	1	1	1	0	0	11	1	1	3	1	0	0	1	2	2	1	0	1	0	#NULL!	#NULL!	#NULL!	#NULL!	#NULL!	#NULL!	#NULL!	#NULL!		3	4	4	1	5	1	5	5	3	3	2	3	3	1	3	1	3
269	0	0	#NULL!	23	1	1	1	0	0	11	1	1	3	1	0	0	0	#NULL!	#NULL!	5	1	0	0	1	0	1	1	0	0	0	0		5	5	4	1	5	1	5	5	1	1	3	3	3	1	3	1	3
271	0	0	#NULL!	23	1	1	1	0	0	11	1	1	3	1	0	0	0	#NULL!	#NULL!	5	1	0	0	1	0	1	0	0	1	0	0		4	4	4	1	4	2	5	5	4	4	3	3	3	1	3	1	3
272	0	0	#NULL!	30	2	1	1	0	0	11	1	1	3	1	0	0	0	#NULL!	#NULL!	5	1	0	0	1	1	1	1	0	1	0	0		5	5	5	1	5	1	5	5	2	2	3	3	3	1	3	1	3
273	0	0	#NULL!	24	1	1	1	0	0	11	1	1	3	1	0	0	0	#NULL!	#NULL!	4	1	0	0	1	1	1	0	0	1	0	0		4	4	3	1	3	2	4	4	4	3	3	3	2	1	2	1	3
276	0	0	#NULL!	22	1	1	1	0	0	2	1	3	3	1	1	0	0	#NULL!	#NULL!	5	1	0	0	1	0	0	1	0	0	0	0		4	5	5	1	5	2	5	5	3	3	3	3	3	1	3	1	3
277	0	0	#NULL!	24	1	1	1	0	0	11	1	1	3	1	0	1	0	#NULL!	#NULL!	5	1	0	0	1	0	1	0	0	0	0	0		5	5	5	5	5	1	5	5	5	5	3	3	3	3	3	1	3
278	0	0	#NULL!	22	1	1	1	0	0	11	1	3	3	1	0	0	0	#NULL!	#NULL!	4	1	0	0	1	0	1	1	0	1	0	0		5	5	5	2	5	1	5	5	3	3	3	3	3	1	3	1	3
280	0	0	#NULL!	23	1	1	1	0	0	11	1	3	3	1	0	0	1	0	2	1	0	1	0	#NULL!	#NULL!	#NULL!	#NULL!	#NULL!	#NULL!	#NULL!	#NULL!		3	3	2	5	1	5	1	1	3	3	2	2	1	3	1	3	1
281	0	0	#NULL!	23	1	1	1	0	0	11	1	3	3	1	0	0	1	0	1	5	1	0	0	1	0	1	1	0	1	0	0		5	5	5	2	5	1	5	5	3	3	3	3	3	1	3	1	3
282	0	0	#NULL!	24	1	1	1	0	0	11	1	3	3	1	0	0	0	#NULL!	#NULL!	5	1	0	0	1	1	1	1	0	1	0	0		5	5	5	1	5	1	5	5	3	3	3	3	3	1	3	1	3
283	0	0	#NULL!	28	2	1	1	0	0	11	1	3	3	1	0	0	0	#NULL!	#NULL!	5	1	0	0	1	0	0	1	0	0	0	0		5	5	5	1	5	1	5	5	5	5	3	3	3	1	3	1	3
284	0	0	#NULL!	24	1	1	1	0	0	11	1	1	3	1	0	0	0	#NULL!	#NULL!	5	1	0	0	1	1	1	1	0	1	0	0		5	5	3	2	5	2	4	4	4	3	3	3	2	1	3	1	3
287	0	0	#NULL!	25	1	1	1	0	0	11	1	3	3	1	0	0	1	0	2	5	1	0	0	1	1	1	1	0	0	0	0		4	4	4	1	3	1	5	5	3	3	3	3	3	1	2	1	3
288	0	0	#NULL!	23	1	1	1	0	0	11	1	1	3	1	0	0	0	#NULL!	#NULL!	4	1	0	0	1	0	0	0	0	0	0	0		3	3	4	1	4	2	4	3	2	2	2	2	3	1	3	1	3
290	0	0	#NULL!	26	2	1	1	0	0	11	1	3	3	1	0	0	0	#NULL!	#NULL!	4	1	0	0	1	1	1	1	1	1	0	0		3	3	3	2	4	2	3	3	2	2	2	2	2	1	3	1	2
292	0	0	#NULL!	25	1	1	1	0	0	11	1	1	3	1	0	0	0	#NULL!	#NULL!	5	1	0	0	1	1	1	1	0	1	0	0		5	5	2	1	4	2	4	5	3	4	3	3	1	1	3	1	3
293	0	0	#NULL!	23	1	1	1	0	0	11	1	3	3	1	0	0	0	#NULL!	#NULL!	5	1	0	0	1	1	1	1	0	1	0	0		5	5	5	1	5	1	5	5	5	4	3	3	3	1	3	1	3
295	0	0	#NULL!	22	1	1	1	0	0	11	1	1	3	1	0	0	1	0	1	5	1	0	0	1	0	0	0	0	0	0	0		5	5	5	1	5	1	5	5	3	1	3	3	3	1	3	1	3
298	0	0	#NULL!	24	1	1	1	0	0	5	1	1	3	1	0	0	0	#NULL!	#NULL!	5	1	0	0	1	0	1	1	0	1	0	0		5	5	5	1	5	1	5	5	5	5	3	3	3	1	3	1	3
299	0	0	#NULL!	25	1	1	1	0	0	13	1	1	3	1	0	0	1	0	1	5	1	0	0	1	1	1	0	1	1	0	0		4	4	3	4	4	1	5	5	3	4	3	3	2	3	3	1	3
300	0	0	#NULL!	22	1	1	1	0	0	11	1	1	3	1	0	0	1	0	1	5	1	0	0	1	1	1	1	0	0	0	0		5	5	5	2	5	1	5	5	3	3	3	3	3	1	3	1	3
302	0	0	#NULL!	25	1	1	1	0	0	11	1	2	3	1	0	0	1	2	1	4	1	0	0	1	1	1	1	1	1	0	0		2	4	3	1	4	2	4	4	4	4	1	3	2	1	3	1	3
303	0	0	#NULL!	24	1	1	1	0	0	11	1	1	3	1	0	0	0	#NULL!	#NULL!	5	1	0	0	1	0	1	0	1	1	0	0		5	3	4	2	4	4	4	5	3	4	3	2	3	1	3	3	3
308	0	0	#NULL!	26	2	1	1	0	0	11	1	1	3	1	0	0	0	#NULL!	#NULL!	4	1	0	0	1	1	1	1	0	1	0	0		3	3	3	3	3	2	4	5	2	2	2	2	2	2	2	1	3
313	0	0	#NULL!	22	1	1	1	0	0	8	1	1	3	1	0	0	0	#NULL!	#NULL!	5	1	0	0	1	1	1	1	0	0	0	0		4	4	3	1	5	1	5	4	2	2	3	3	2	1	3	1	3
315	0	0	#NULL!	21	1	1	1	0	0	11	1	3	3	1	0	0	0	#NULL!	#NULL!	4	1	0	0	1	1	1	1	1	1	1	0		3	3	3	3	3	3	3	3	2	2	2	2	2	2	2	2	2
319	0	0	#NULL!	24	1	1	1	0	0	13	1	1	3	1	0	0	0	#NULL!	#NULL!	5	1	0	0	0	1	1	1	0	1	0	0		1	1	3	5	1	5	1	1	3	3	1	1	2	3	1	3	1
320	0	0	#NULL!	24	1	1	1	0	0	13	1	1	3	1	0	0	0	#NULL!	#NULL!	5	1	0	0	1	1	1	0	0	1	0	0		5	3	4	2	5	1	5	5	3	4	3	2	3	1	3	1	3
336	0	0	#NULL!	23	1	1	1	0	0	13	1	1	3	1	0	0	0	#NULL!	#NULL!	5	1	0	0	1	0	0	0	0	0	0	0		5	5	5	1	5	1	5	5	4	4	3	3	3	1	3	1	3
341	0	0	#NULL!	24	1	1	1	0	0	13	1	1	3	1	0	0	1	2	1	2	0	1	0	#NULL!	#NULL!	#NULL!	#NULL!	#NULL!	#NULL!	#NULL!	#NULL!		4	3	2	2	4	2	3	2	1	1	3	2	1	1	3	1	2
373	0	0	#NULL!	20	1	1	1	0	0	2	1	1	3	1	0	0	0	#NULL!	#NULL!	5	1	0	0	1	0	1	0	0	0	0	0		4	4	4	2	4	1	4	4	4	4	3	3	3	1	3	1	3
374	0	0	#NULL!	20	1	1	1	0	0	13	1	1	3	1	0	0	1	0	2	1	0	1	0	#NULL!	#NULL!	#NULL!	#NULL!	#NULL!	#NULL!	#NULL!	#NULL!		5	5	4	3	5	1	5	5	4	4	3	3	3	2	3	1	3
386	0	0	#NULL!	19	1	1	1	0	0	13	1	1	3	1	0	0	0	#NULL!	#NULL!	4	1	0	0	1	0	1	0	1	1	1	0		5	3	5	1	5	1	5	5	3	3	3	2	3	1	3	1	3
390	0	0	#NULL!	23	1	1	1	0	0	13	1	1	3	1	0	0	0	#NULL!	#NULL!	5	1	0	0	1	0	1	1	0	1	0	0		5	5	4	1	5	1	5	5	2	1	3	3	3	1	3	1	3
396	0	0	#NULL!	21	1	1	1	0	0	13	1	1	3	1	0	0	0	#NULL!	#NULL!	5	1	0	0	1	1	1	0	1	1	0	0		5	5	5	1	5	3	5	5	5	5	3	3	3	1	3	2	3
399	0	0	#NULL!	25	1	1	1	0	0	13	1	1	3	1	0	0	0	#NULL!	#NULL!	3	0	0	1	#NULL!	#NULL!	#NULL!	#NULL!	#NULL!	#NULL!	#NULL!	#NULL!		4	4	1	1	5	1	4	4	3	3	3	3	1	1	3	1	3
406	0	0	#NULL!	19	1	1	1	0	0	13	1	1	3	1	0	0	0	#NULL!	#NULL!	5	1	0	0	1	1	1	1	1	1	0	0		5	4	5	2	4	2	5	4	3	3	3	3	3	1	3	1	3
411	0	0	#NULL!	20	1	1	1	0	0	13	1	1	3	1	0	0	1	0	2	5	1	0	0	1	1	1	1	0	1	0	0		5	4	5	2	5	1	5	4	2	2	3	3	3	1	3	1	3
422	0	0	#NULL!	20	1	1	1	0	0	13	1	1	3	1	0	0	0	#NULL!	#NULL!	5	1	0	0	1	0	1	0	0	1	0	0		5	2	1	1	4	1	4	5	4	4	3	1	1	1	3	1	3
428	0	0	#NULL!	19	1	1	1	0	0	1	1	2	3	1	0	0	0	#NULL!	#NULL!	5	1	0	0	1	1	1	1	0	0	0	0		5	2	2	2	5	3	5	5	1	3	3	1	1	1	3	2	3
429	0	0	#NULL!	24	1	1	1	0	0	13	1	1	3	1	0	0	0	#NULL!	#NULL!	3	0	0	1	#NULL!	#NULL!	#NULL!	#NULL!	#NULL!	#NULL!	#NULL!	#NULL!		3	3	2	3	2	4	3	1	1	1	2	2	1	2	1	3	2
430	0	0	#NULL!	22	1	1	1	0	0	13	1	2	3	1	0	0	1	0	1	5	1	0	0	1	1	1	1	0	1	1	0		4	1	1	1	5	1	3	4	1	1	3	1	1	1	3	1	2
432	0	0	#NULL!	20	1	1	1	0	0	13	1	1	3	1	0	0	0	#NULL!	#NULL!	5	1	0	0	1	0	1	0	0	1	0	0		4	4	5	2	4	2	4	4	2	2	3	3	3	1	3	1	3
436	0	0	#NULL!	18	1	1	1	0	0	13	1	1	3	1	0	0	0	#NULL!	#NULL!	1	0	1	0	#NULL!	#NULL!	#NULL!	#NULL!	#NULL!	#NULL!	#NULL!	#NULL!		5	4	5	4	5	1	5	5	3	4	3	3	3	3	3	1	3
439	0	0	#NULL!	19	1	1	1	0	0	13	1	3	3	1	0	0	1	2	1	5	1	0	0	1	1	1	1	0	0	0	0		5	4	5	2	5	2	4	5	3	4	3	3	3	1	3	1	3
440	0	0	#NULL!	20	1	1	1	0	0	13	1	2	3	1	0	0	0	#NULL!	#NULL!	4	1	0	0	1	1	1	0	1	1	0	0		5	5	4	2	4	2	4	4	3	3	3	3	3	1	3	1	3
443	0	0	#NULL!	21	1	1	1	0	0	6	1	1	3	1	0	0	0	#NULL!	#NULL!	5	1	0	0	1	1	1	1	1	1	0	0		5	5	5	3	5	1	5	5	5	5	3	3	3	2	3	1	3
444	0	0	#NULL!	21	1	1	1	0	0	13	1	1	3	1	0	0	0	#NULL!	#NULL!	5	1	0	0	1	1	1	0	0	0	0	0		5	3	4	2	5	1	5	5	3	4	3	2	3	1	3	1	3
446	0	0	#NULL!	23	1	1	1	0	0	14	1	1	3	1	0	0	0	#NULL!	#NULL!	5	1	0	0	1	1	1	1	0	0	0	0		5	5	5	4	5	1	5	5	5	5	3	3	3	3	3	1	3
449	0	0	#NULL!	25	1	1	1	0	0	13	1	2	3	1	0	0	1	0	2	3	0	0	1	#NULL!	#NULL!	#NULL!	#NULL!	#NULL!	#NULL!	#NULL!	#NULL!		4	2	2	4	4	2	2	4	2	2	3	1	1	3	3	1	1
450	0	0	#NULL!	19	1	1	1	0	0	13	1	1	3	1	0	0	1	0	1	3	0	0	1	#NULL!	#NULL!	#NULL!	#NULL!	#NULL!	#NULL!	#NULL!	#NULL!		4	2	4	3	3	4	3	2	1	1	3	1	3	2	2	3	2
322	2	#NULL!	#NULL!	33	2	2	1	1	4	13	1	1	3	1	0	0	0	#NULL!	#NULL!	5	1	0	0	1	0	1	1	0	0	0	0		5	2	4	1	4	2	5	5	3	3	3	1	3	1	3	1	3
211	2	#NULL!	#NULL!	40	2	2	1	1	2	11	1	1	3	1	1	1	0	#NULL!	#NULL!	3	0	0	1	#NULL!	#NULL!	#NULL!	#NULL!	#NULL!	#NULL!	#NULL!	#NULL!		2	3	2	3	3	3	3	4	4	4	1	2	1	2	2	2	2
426	2	#NULL!	#NULL!	42	2	2	2	1	6	13	1	1	3	1	0	0	0	#NULL!	#NULL!	4	1	0	0	1	0	1	0	0	0	0	0		5	3	4	1	5	2	5	5	4	5	3	2	3	1	3	1	3
13	1	#NULL!	#NULL!	26	2	1	1	1	2	11	1	1	3	1	0	0	0	#NULL!	#NULL!	5	1	0	0	1	1	1	1	1	1	0	0		5	5	4	1	5	2	5	5	3	3	3	3	3	1	3	1	3
17	1	#NULL!	#NULL!	26	2	1	1	1	1	11	1	1	3	1	0	0	0	#NULL!	#NULL!	5	1	0	0	1	0	1	0	0	0	0	0		5	4	3	1	5	1	4	5	4	4	3	3	2	1	3	1	3
18	1	#NULL!	#NULL!	31	2	2	1	1	5	11	1	1	3	1	0	0	0	#NULL!	#NULL!	5	1	0	0	1	1	1	0	0	1	0	0		5	5	5	1	5	1	5	5	5	5	3	3	3	1	3	1	3
20	1	#NULL!	#NULL!	45	2	2	2	1	10	11	1	1	3	1	0	0	0	#NULL!	#NULL!	1	0	1	0	#NULL!	#NULL!	#NULL!	#NULL!	#NULL!	#NULL!	#NULL!	#NULL!		5	5	5	2	5	5	4	5	4	5	3	3	3	1	3	3	3
38	1	#NULL!	#NULL!	30	2	1	1	1	3	5	1	1	3	1	0	0	0	#NULL!	#NULL!	5	1	0	0	1	1	1	1	0	1	0	0		5	4	4	1	5	3	5	4	3	3	3	3	3	1	3	2	3
39	1	#NULL!	#NULL!	37	2	2	1	1	5	11	1	1	3	1	0	0	0	#NULL!	#NULL!	5	1	0	0	1	1	1	1	1	1	1	0		5	4	3	2	5	1	5	5	3	3	3	3	2	1	3	1	3
55	1	#NULL!	#NULL!	54	2	2	2	1	5	11	1	1	3	1	0	0	1	0	1	5	1	0	0	1	1	1	1	0	0	0	0		5	4	2	1	5	1	5	5	3	3	3	3	1	1	3	1	3
62	1	#NULL!	#NULL!	61	2	2	2	1	1	11	1	1	3	1	0	1	1	0	2	5	1	0	0	1	0	0	0	0	0	0	0		4	4	4	1	4	5	4	4	4	4	3	3	3	1	3	3	3
64	1	#NULL!	#NULL!	60	2	2	2	1	1	11	1	1	3	1	0	1	1	0	1	5	1	0	0	1	1	1	1	1	1	0	0		5	4	5	4	5	3	5	4	3	3	3	3	3	3	3	2	3
106	1	#NULL!	#NULL!	42	2	2	2	1	5	11	1	1	3	1	0	0	0	#NULL!	#NULL!	5	1	0	0	1	1	1	1	0	0	0	0		5	5	5	1	5	1	5	5	4	4	3	3	3	1	3	1	3
171	1	#NULL!	#NULL!	25	1	1	1	1	5	11	1	1	3	1	0	0	0	#NULL!	#NULL!	1	0	1	0	#NULL!	#NULL!	#NULL!	#NULL!	#NULL!	#NULL!	#NULL!	#NULL!		5	3	4	1	5	1	5	4	3	3	3	2	3	1	3	1	3
194	1	#NULL!	#NULL!	49	2	2	2	1	1	11	1	1	3	1	0	0	1	0	1	3	0	0	1	#NULL!	#NULL!	#NULL!	#NULL!	#NULL!	#NULL!	#NULL!	#NULL!		1	1	1	3	3	3	1	1	3	3	1	1	1	2	2	2	1
195	1	#NULL!	#NULL!	32	2	2	1	1	4	5	1	1	3	1	0	0	0	#NULL!	#NULL!	5	1	0	0	1	0	1	1	0	1	0	0		5	5	5	1	5	1	5	5	5	5	3	3	3	1	3	1	3
198	1	#NULL!	#NULL!	36	2	2	1	1	4	11	1	1	3	1	0	0	0	#NULL!	#NULL!	5	1	0	0	1	0	0	1	0	1	0	0		5	5	4	1	4	2	5	5	4	4	3	3	3	1	3	1	3
223	1	#NULL!	#NULL!	33	2	2	1	1	2	11	1	1	3	1	0	0	0	#NULL!	#NULL!	5	1	0	0	1	0	1	0	0	0	0	0		5	3	4	1	5	1	5	5	5	5	3	2	3	1	3	1	3
227	1	#NULL!	#NULL!	35	2	2	1	1	4	11	1	1	3	1	0	0	0	#NULL!	#NULL!	5	1	0	0	1	1	1	1	1	1	0	0		5	5	5	1	5	1	5	5	5	5	3	3	3	1	3	1	3
228	1	#NULL!	#NULL!	49	2	2	2	1	2	11	1	1	3	1	0	0	0	#NULL!	#NULL!	5	1	0	0	1	1	1	0	0	1	0	0		5	4	3	1	4	2	4	4	4	4	3	3	2	1	3	1	3
229	1	#NULL!	#NULL!	50	2	2	2	1	2	11	1	1	3	1	0	0	0	#NULL!	#NULL!	5	1	0	0	1	1	1	0	0	1	0	0		5	4	4	1	5	1	4	5	3	4	3	3	3	1	3	1	3
231	1	#NULL!	#NULL!	59	2	2	2	1	2	11	1	1	3	1	0	0	0	#NULL!	#NULL!	4	1	0	0	1	1	1	1	0	0	0	0		4	3	3	2	4	3	4	4	3	3	3	2	2	1	3	2	3
327	1	#NULL!	#NULL!	41	2	2	2	1	6	13	1	1	3	1	0	0	0	#NULL!	#NULL!	5	1	0	0	1	0	1	1	0	0	0	0		5	4	4	1	5	1	4	5	4	4	3	3	3	1	3	1	3
330	1	#NULL!	#NULL!	49	2	2	2	1	4	13	1	1	3	1	0	0	0	#NULL!	#NULL!	5	1	0	0	1	0	1	1	0	1	0	0		5	5	5	1	5	1	5	5	3	3	3	3	3	1	3	1	3
335	1	#NULL!	#NULL!	30	2	1	1	1	5	13	1	1	3	1	0	0	0	#NULL!	#NULL!	4	1	0	0	1	0	0	1	0	0	0	0		4	4	4	2	4	3	4	3	4	4	3	3	3	1	3	2	3
340	1	#NULL!	#NULL!	56	2	2	2	1	1	13	1	1	3	1	0	0	1	0	0	5	1	0	0	1	1	1	1	0	1	0	0		5	5	5	1	5	1	5	5	5	5	3	3	3	1	3	1	3
342	1	#NULL!	#NULL!	53	2	2	2	1	5	13	1	1	3	1	0	0	0	#NULL!	#NULL!	5	1	0	0	1	0	1	1	0	0	0	0		5	3	3	1	5	1	5	5	4	3	3	2	2	1	3	1	3
353	1	#NULL!	#NULL!	48	2	2	2	1	6	13	1	1	3	1	0	0	0	#NULL!	#NULL!	5	1	0	0	1	0	1	0	0	0	0	0		5	4	1	1	5	1	5	5	2	2	3	3	1	1	3	1	3
357	1	#NULL!	#NULL!	32	2	2	1	1	5	13	1	1	3	1	0	0	1	2	1	3	0	0	1	#NULL!	#NULL!	#NULL!	#NULL!	#NULL!	#NULL!	#NULL!	#NULL!		4	4	2	2	5	1	3	4	4	4	3	3	1	1	3	1	2
365	1	#NULL!	#NULL!	36	2	2	1	1	4	13	1	1	3	1	0	0	0	#NULL!	#NULL!	5	1	0	0	1	0	1	0	0	0	0	0		5	4	4	2	5	3	5	5	4	4	3	3	3	1	3	2	3
366	1	#NULL!	#NULL!	40	2	2	1	1	4	13	1	1	3	1	0	0	0	#NULL!	#NULL!	5	1	0	0	1	0	1	1	0	0	0	0		5	5	5	2	5	1	5	3	3	3	3	3	3	1	3	1	3
369	1	#NULL!	#NULL!	26	2	1	1	1	6	13	1	1	3	1	0	0	1	2	2	5	1	0	0	1	0	1	1	0	1	0	0		4	4	3	2	5	1	5	5	3	3	3	3	2	1	3	1	3
372	1	#NULL!	#NULL!	38	2	2	1	1	5	13	1	1	3	1	0	0	1	2	1	5	1	0	0	1	0	1	0	0	1	0	0		4	3	2	2	5	1	5	5	2	3	3	2	1	1	3	1	3
377	1	#NULL!	#NULL!	35	2	2	1	1	6	13	1	1	3	1	0	0	0	#NULL!	#NULL!	5	1	0	0	1	1	1	1	1	1	0	0		5	5	5	1	5	1	5	5	3	4	3	3	3	1	3	1	3
388	1	#NULL!	#NULL!	67	2	2	2	1	6	13	1	2	3	1	0	0	0	#NULL!	#NULL!	4	1	0	0	1	1	1	1	0	1	0	0		4	4	4	1	4	3	4	4	4	4	3	3	3	1	3	2	3
395	1	#NULL!	#NULL!	70	2	2	2	1	5	13	1	1	3	1	0	0	0	#NULL!	#NULL!	5	1	0	0	1	0	1	1	0	1	1	0		5	5	4	5	5	1	5	5	5	5	3	3	3	3	3	1	3
402	1	#NULL!	#NULL!	35	2	2	1	1	6	13	1	1	3	1	0	0	1	1	1	4	1	0	0	1	0	1	0	1	1	0	0		4	4	3	2	3	4	4	4	5	5	3	3	2	1	2	3	3
413	1	#NULL!	#NULL!	49	2	2	2	1	1	13	1	1	3	1	0	0	1	0	3	4	1	0	0	1	1	1	1	0	0	0	0		5	5	5	1	5	1	5	5	3	3	3	3	3	1	3	1	3
1	0	0	#NULL!	44	2	2	2	1	1	11	1	1	3	1	0	0	0	#NULL!	#NULL!	1	0	1	0	#NULL!	#NULL!	#NULL!	#NULL!	#NULL!	#NULL!	#NULL!	#NULL!		5	5	5	2	5	2	5	#NULL!	4	4	3	3	3	1	3	1	3
2	0	0	#NULL!	44	2	2	2	1	1	11	1	1	3	1	0	0	0	#NULL!	#NULL!	1	0	1	0	#NULL!	#NULL!	#NULL!	#NULL!	#NULL!	#NULL!	#NULL!	#NULL!		5	5	5	1	5	1	5	5	5	5	3	3	3	1	3	1	3
3	0	0	#NULL!	26	2	1	1	1	5	11	1	1	3	1	0	0	1	0	1	5	1	0	0	1	0	1	1	0	1	0	0		5	5	3	1	5	1	5	5	1	1	3	3	2	1	3	1	3
5	0	0	#NULL!	44	2	2	2	1	6	11	1	1	3	1	0	0	0	#NULL!	#NULL!	4	1	0	0	1	0	0	0	0	0	0	0		5	5	5	1	5	1	4	5	4	4	3	3	3	1	3	1	3
6	0	0	#NULL!	51	2	2	2	1	5	11	1	1	3	1	0	0	1	0	2	5	1	0	0	1	0	1	1	0	0	0	0		5	5	5	1	5	5	5	5	3	3	3	3	3	1	3	3	3
7	0	0	#NULL!	46	2	2	2	1	5	11	1	1	3	1	0	0	0	#NULL!	#NULL!	4	1	0	0	1	0	1	0	0	0	0	0		5	4	4	1	4	2	4	4	3	2	3	3	3	1	3	1	3
16	0	0	#NULL!	56	2	2	2	1	6	11	1	1	3	1	0	0	0	#NULL!	#NULL!	5	1	0	0	1	0	0	1	0	1	0	0		5	5	3	1	5	1	5	5	3	1	3	3	2	1	3	1	3
23	0	0	#NULL!	27	2	1	1	1	6	11	1	1	3	1	0	0	0	#NULL!	#NULL!	1	0	1	0	#NULL!	#NULL!	#NULL!	#NULL!	#NULL!	#NULL!	#NULL!	#NULL!		5	4	4	1	5	1	5	5	3	3	3	3	3	1	3	1	3
24	0	0	#NULL!	40	2	2	1	1	2	11	1	1	3	1	0	0	0	#NULL!	#NULL!	5	1	0	0	1	0	0	0	0	0	0	0		5	3	3	1	5	1	5	5	3	3	3	2	2	1	3	1	3
25	0	0	#NULL!	37	2	2	1	1	6	11	1	1	3	1	0	0	0	#NULL!	#NULL!	5	1	0	0	1	0	1	1	0	0	0	0		5	5	5	1	5	1	5	5	4	4	3	3	3	1	3	1	3
26	0	0	#NULL!	43	2	2	2	1	1	11	1	1	3	1	0	0	0	#NULL!	#NULL!	5	1	0	0	1	0	1	1	0	0	0	0		5	4	3	2	5	2	5	5	4	4	3	3	2	1	3	1	3
27	0	0	#NULL!	32	2	2	1	1	5	11	1	1	3	1	0	0	0	#NULL!	#NULL!	4	1	0	0	1	1	1	0	0	0	0	0		3	3	3	3	3	4	2	2	3	3	2	2	2	2	2	3	1
28	0	0	#NULL!	36	2	2	1	1	1	11	1	1	3	1	0	0	1	0	1	4	1	0	0	0	0	1	0	0	0	0	0		4	2	2	2	4	2	4	4	4	4	3	1	1	1	3	1	3
29	0	0	#NULL!	33	2	2	1	1	2	11	1	1	3	1	1	0	1	0	1	5	1	0	0	1	1	1	1	0	0	0	0		5	5	5	1	5	1	1	5	5	5	3	3	3	1	3	1	1
33	0	0	#NULL!	33	2	2	1	1	2	5	1	1	3	1	0	0	0	#NULL!	#NULL!	5	1	0	0	0	0	0	0	0	1	0	0		5	5	5	1	5	2	5	5	4	5	3	3	3	1	3	1	3
37	0	0	#NULL!	33	2	2	1	1	2	11	1	1	3	1	0	0	0	#NULL!	#NULL!	4	1	0	0	1	1	1	1	0	1	0	0		4	4	4	2	5	2	4	4	3	3	3	3	3	1	3	1	3
40	0	0	#NULL!	36	2	2	1	1	2	1	1	1	3	1	0	0	0	#NULL!	#NULL!	5	1	0	0	1	1	1	1	0	1	0	0		5	5	5	5	5	1	5	5	4	4	3	3	3	3	3	1	3
41	0	0	#NULL!	29	2	1	1	1	5	11	1	1	3	1	0	0	0	#NULL!	#NULL!	4	1	0	0	1	1	1	1	1	1	0	0		3	4	4	2	4	4	4	4	4	4	2	3	3	1	3	3	3
42	0	0	#NULL!	47	2	2	2	1	5	11	1	2	3	1	0	0	1	0	1	5	1	0	0	1	0	0	0	0	0	0	0		1	1	2	5	1	3	1	1	3	3	1	1	1	3	1	2	1
43	0	0	#NULL!	44	2	2	2	1	5	11	1	1	3	1	0	0	0	#NULL!	#NULL!	4	1	0	0	1	0	0	0	0	0	0	0		5	2	3	1	5	1	4	4	1	1	3	1	2	1	3	1	3
44	0	0	#NULL!	27	2	1	1	1	5	11	1	1	3	1	0	0	1	0	1	5	1	0	0	1	1	1	1	0	1	0	0		5	5	5	4	5	1	5	5	5	5	3	3	3	3	3	1	3
47	0	0	#NULL!	43	2	2	2	1	5	11	1	1	3	1	0	0	0	#NULL!	#NULL!	5	1	0	0	1	0	1	1	0	1	0	0		5	5	5	1	5	1	5	5	2	2	3	3	3	1	3	1	3
48	0	0	#NULL!	36	2	2	1	1	5	7	1	3	3	1	0	0	1	0	2	1	0	1	0	#NULL!	#NULL!	#NULL!	#NULL!	#NULL!	#NULL!	#NULL!	#NULL!		5	5	5	2	5	3	5	5	3	3	3	3	3	1	3	2	3
53	0	0	#NULL!	57	2	2	2	1	4	11	1	3	3	1	0	1	0	#NULL!	#NULL!	5	1	0	0	1	1	1	1	0	0	0	0		5	4	4	1	4	2	4	5	2	3	3	3	3	1	3	1	3
54	0	0	#NULL!	46	2	2	2	1	8	11	1	1	3	1	1	1	0	#NULL!	#NULL!	5	1	0	0	1	1	1	1	0	1	0	0		5	5	5	1	5	1	5	5	4	4	3	3	3	1	3	1	3
56	0	0	#NULL!	44	2	2	2	1	3	11	1	1	3	1	0	0	0	#NULL!	#NULL!	5	1	0	0	1	1	1	1	0	0	0	0		4	4	4	1	4	2	4	4	3	3	3	3	3	1	3	1	3
59	0	0	#NULL!	42	2	2	2	1	1	11	1	1	3	1	0	0	0	#NULL!	#NULL!	1	0	1	0	#NULL!	#NULL!	#NULL!	#NULL!	#NULL!	#NULL!	#NULL!	#NULL!		5	5	5	1	5	5	5	5	5	5	3	3	3	1	3	3	3
60	0	0	#NULL!	32	2	2	1	1	1	11	1	1	3	1	0	0	0	#NULL!	#NULL!	5	1	0	0	0	0	0	0	0	1	0	0		3	3	3	4	3	3	3	2	2	2	2	2	2	3	2	2	2
61	0	0	#NULL!	36	2	2	1	1	2	11	1	1	3	1	0	0	0	#NULL!	#NULL!	5	1	0	0	1	1	1	1	0	1	0	0		1	1	1	5	1	5	1	1	2	2	1	1	1	3	1	3	1
63	0	0	#NULL!	34	2	2	1	1	5	11	1	1	3	1	0	0	0	#NULL!	#NULL!	5	1	0	0	1	0	1	1	0	1	0	0		5	4	3	1	5	1	5	5	4	4	3	3	2	1	3	1	3
65	0	0	#NULL!	70	2	2	2	1	5	11	1	1	3	1	0	0	0	#NULL!	#NULL!	5	1	0	0	1	0	0	0	0	0	0	0		5	5	5	1	5	1	5	5	5	5	3	3	3	1	3	1	3
72	0	1	2	27	2	1	1	1	4	11	1	1	3	1	0	0	0	#NULL!	#NULL!	5	1	0	0	1	0	1	0	0	0	0	0		1	1	1	5	1	5	1	1	2	2	1	1	1	3	1	3	1
80	0	0	#NULL!	30	2	1	1	1	8	11	1	1	3	1	1	0	0	#NULL!	#NULL!	5	1	0	0	1	1	1	0	0	0	0	0		1	1	2	5	1	3	2	1	1	3	1	1	1	3	1	2	1
84	0	0	#NULL!	34	2	2	1	1	2	11	1	1	3	1	0	0	0	#NULL!	#NULL!	5	1	0	0	1	0	1	0	0	0	0	0		2	2	2	5	1	5	1	1	1	1	1	1	1	3	1	3	1
88	0	0	#NULL!	36	2	2	1	1	4	11	1	1	3	1	0	0	0	#NULL!	#NULL!	5	1	0	0	1	1	1	1	0	0	0	0		5	5	5	1	5	5	5	5	3	3	3	3	3	1	3	3	3
101	0	0	#NULL!	26	2	1	1	1	5	11	1	1	3	1	0	0	0	#NULL!	#NULL!	5	1	0	0	1	1	1	0	0	1	0	0		5	5	5	1	5	1	5	5	5	4	3	3	3	1	3	1	3
104	0	0	#NULL!	40	2	2	1	1	3	11	1	1	3	1	0	0	1	0	3	5	1	0	0	1	1	1	0	0	0	0	0		5	5	5	1	5	1	5	5	3	2	3	3	3	1	3	1	3
114	0	0	#NULL!	26	2	1	1	1	1	6	1	1	3	1	0	0	0	#NULL!	#NULL!	5	1	0	0	1	1	1	1	0	0	0	0		5	4	4	1	5	2	5	5	3	3	3	3	3	1	3	1	3
115	0	0	#NULL!	33	2	2	1	1	2	5	1	1	3	1	0	0	0	#NULL!	#NULL!	5	1	0	0	1	1	1	1	1	1	0	0		5	5	5	1	5	1	5	5	3	3	3	3	3	1	3	1	3
120	0	0	#NULL!	29	2	1	1	1	1	11	1	1	3	1	0	0	0	#NULL!	#NULL!	5	1	0	0	1	1	1	0	0	0	0	0		5	3	5	1	5	4	5	5	2	2	3	2	3	1	3	3	3
122	0	0	#NULL!	27	2	1	1	1	1	11	1	1	3	1	0	0	0	#NULL!	#NULL!	5	1	0	0	1	1	0	1	1	1	1	0		5	5	5	2	5	1	5	5	4	4	3	3	3	1	3	1	3
123	0	0	#NULL!	32	2	2	1	1	5	11	1	1	3	1	0	0	0	#NULL!	#NULL!	5	1	0	0	1	1	1	1	0	1	0	0		1	1	1	1	1	1	1	1	1	1	1	1	1	1	1	1	1
124	0	0	#NULL!	30	2	1	1	1	1	5	1	1	3	1	0	0	1	0	1	5	1	0	0	1	0	1	1	0	1	0	0		5	5	5	1	5	1	5	5	3	2	3	3	3	1	3	1	3
125	0	0	#NULL!	31	2	2	1	1	5	11	1	1	3	1	0	0	0	#NULL!	#NULL!	5	1	0	0	1	0	1	0	0	1	0	0		5	5	3	1	5	2	4	5	4	4	3	3	2	1	3	1	3
128	0	0	#NULL!	25	1	1	1	1	5	11	1	1	3	1	0	0	0	#NULL!	#NULL!	5	1	0	0	1	1	1	1	0	1	0	0		5	5	4	1	5	1	5	5	3	4	3	3	3	1	3	1	3
131	0	0	#NULL!	57	2	2	2	1	1	11	1	1	3	1	0	0	0	#NULL!	#NULL!	5	1	0	0	1	1	1	1	0	0	0	0		5	4	3	1	5	1	5	5	5	4	3	3	2	1	3	1	3
135	0	0	#NULL!	41	2	2	2	1	1	11	1	1	3	1	0	0	0	#NULL!	#NULL!	5	1	0	0	1	0	1	0	0	0	0	0		5	4	5	1	5	1	5	5	4	4	3	3	3	1	3	1	3
139	0	0	#NULL!	27	2	1	1	1	1	11	1	1	3	1	0	0	0	#NULL!	#NULL!	5	1	0	0	1	1	1	0	0	1	0	0		5	3	4	1	5	2	5	5	2	3	3	2	3	1	3	1	3
141	0	0	#NULL!	24	1	1	1	1	3	11	1	1	3	1	0	0	0	#NULL!	#NULL!	5	1	0	0	1	0	1	0	0	1	0	0		3	3	2	1	4	2	4	4	4	4	2	2	1	1	3	1	3
142	0	0	#NULL!	49	2	2	2	1	8	11	1	1	3	1	0	0	0	#NULL!	#NULL!	5	1	0	0	1	1	1	1	0	0	0	0		4	4	4	2	4	1	5	5	2	2	3	3	3	1	3	1	3
143	0	0	#NULL!	33	2	2	1	1	1	5	1	1	3	1	0	0	1	0	1	2	0	1	0	#NULL!	#NULL!	#NULL!	#NULL!	#NULL!	#NULL!	#NULL!	#NULL!		2	3	3	5	2	4	2	1	1	1	1	2	2	3	1	3	1
152	0	0	#NULL!	26	2	1	1	1	1	11	1	1	3	1	0	0	1	0	1	5	1	0	0	1	1	1	1	0	1	0	0		5	5	5	2	5	2	5	5	5	4	3	3	3	1	3	1	3
160	0	0	#NULL!	27	2	1	1	1	2	11	1	1	3	1	0	0	0	#NULL!	#NULL!	5	1	0	0	1	1	1	0	0	0	0	0		5	5	5	2	5	1	5	5	4	5	3	3	3	1	3	1	3
163	0	0	#NULL!	22	1	1	1	1	7	5	1	1	3	1	0	0	0	#NULL!	#NULL!	5	1	0	0	1	1	1	1	0	0	0	0		5	5	5	1	5	1	5	5	3	3	3	3	3	1	3	1	3
164	0	0	#NULL!	37	2	2	1	1	4	12	1	1	3	1	0	0	0	#NULL!	#NULL!	5	1	0	0	0	0	1	0	0	0	0	0		5	5	3	1	3	3	5	5	5	3	3	3	2	1	2	2	3
168	0	0	#NULL!	36	2	2	1	1	4	11	1	1	3	1	0	0	0	#NULL!	#NULL!	5	1	0	0	1	0	1	0	0	0	0	0		5	2	4	1	4	2	5	5	3	3	3	1	3	1	3	1	3
172	0	0	#NULL!	26	2	1	1	1	1	11	1	2	3	1	1	0	1	0	2	5	1	0	0	0	0	1	0	0	1	0	0		5	5	5	1	5	2	5	5	5	5	3	3	3	1	3	1	3
175	0	0	#NULL!	26	2	1	1	1	1	8	1	1	3	1	0	0	0	#NULL!	#NULL!	5	1	0	0	1	1	1	1	0	0	0	0		5	4	4	1	5	1	5	5	3	3	3	3	3	1	3	1	3
199	0	0	#NULL!	42	2	2	2	1	3	11	1	1	3	1	0	0	1	0	1	5	1	0	0	1	0	0	0	0	0	0	0		3	3	3	1	3	2	5	5	3	3	2	2	2	1	2	1	3
204	0	0	#NULL!	53	2	2	2	1	5	11	1	1	3	1	0	1	1	2	2	4	1	0	0	1	0	0	0	0	0	0	0		5	5	5	1	5	3	5	5	5	5	3	3	3	1	3	2	3
206	0	0	#NULL!	44	2	2	2	1	5	5	1	1	3	1	0	0	0	#NULL!	#NULL!	5	1	0	0	1	0	1	0	0	0	0	0		5	5	5	1	5	1	5	5	3	3	3	3	3	1	3	1	3
221	0	0	#NULL!	65	2	2	2	1	5	11	1	1	3	1	0	0	1	0	1	4	1	0	0	1	1	1	1	0	0	0	0		4	4	3	2	4	2	4	4	4	2	3	3	2	1	3	1	3
226	0	0	#NULL!	26	2	1	1	1	1	11	1	1	3	1	0	0	0	#NULL!	#NULL!	4	1	0	0	1	1	1	1	0	0	0	0		5	5	5	1	5	1	5	5	5	4	3	3	3	1	3	1	3
230	0	0	#NULL!	35	2	2	1	1	4	11	1	1	3	1	0	0	0	#NULL!	#NULL!	5	1	0	0	1	0	1	0	0	0	0	0		5	5	5	1	5	1	5	5	5	5	3	3	3	1	3	1	3
233	0	0	#NULL!	50	2	2	2	1	1	11	1	1	3	1	0	0	0	#NULL!	#NULL!	5	1	0	0	1	1	1	1	0	0	0	0		5	5	5	1	5	1	5	5	5	5	3	3	3	1	3	1	3
291	0	0	#NULL!	23	1	1	1	1	3	5	1	1	3	1	0	0	1	0	1	5	1	0	0	1	0	1	0	0	1	0	0		4	4	2	1	4	3	3	4	3	2	3	3	1	1	3	2	2
294	0	0	#NULL!	23	1	1	1	1	2	11	1	1	3	1	0	0	0	#NULL!	#NULL!	5	1	0	0	1	1	1	1	1	1	0	0		5	5	5	3	5	1	5	5	2	2	3	3	3	2	3	1	3
297	0	0	#NULL!	52	2	2	2	1	2	6	1	3	3	1	0	0	0	#NULL!	#NULL!	5	1	0	0	1	0	0	1	0	0	0	0		5	5	5	1	5	1	5	5	5	5	3	3	3	1	3	1	3
304	0	0	#NULL!	25	1	1	1	1	2	11	1	1	3	1	0	0	0	#NULL!	#NULL!	5	1	0	0	1	1	1	1	0	0	0	0		4	4	3	2	4	2	4	4	3	3	3	3	2	1	3	1	3
307	0	0	#NULL!	29	2	1	1	1	2	5	1	1	3	1	0	0	0	#NULL!	#NULL!	5	1	0	0	1	1	1	1	0	1	0	0		5	3	3	2	5	1	5	5	2	2	3	2	2	1	3	1	3
311	0	0	#NULL!	26	2	1	1	1	2	11	1	1	3	1	0	0	1	0	1	5	1	0	0	1	0	1	1	0	0	0	0		4	4	4	1	4	1	5	5	5	5	3	3	3	1	3	1	3
312	0	0	#NULL!	45	2	2	2	1	1	11	1	1	3	1	0	0	0	#NULL!	#NULL!	4	1	0	0	1	1	1	0	0	0	0	0		4	3	3	2	3	3	3	4	3	3	3	2	2	1	2	2	2
316	0	0	#NULL!	22	1	1	1	1	7	11	1	1	3	1	0	0	1	0	1	5	1	0	0	1	1	1	1	0	0	0	0		5	5	3	1	5	1	5	5	2	2	3	3	2	1	3	1	3
321	0	0	#NULL!	50	2	2	2	1	6	13	1	2	3	1	0	0	0	#NULL!	#NULL!	5	1	0	0	1	0	0	0	0	0	0	0		5	5	5	1	5	1	5	5	3	3	3	3	3	1	3	1	3
323	0	0	#NULL!	49	2	2	2	1	6	13	1	1	3	1	0	0	0	#NULL!	#NULL!	5	1	0	0	1	0	1	1	0	1	0	0		5	4	4	1	5	1	5	5	3	3	3	3	3	1	3	1	3
325	0	0	#NULL!	51	2	2	2	1	6	13	1	1	3	1	0	0	0	#NULL!	#NULL!	3	0	0	1	#NULL!	#NULL!	#NULL!	#NULL!	#NULL!	#NULL!	#NULL!	#NULL!		4	3	2	3	3	3	3	4	3	3	3	2	1	2	2	2	2
326	0	0	#NULL!	55	2	2	2	1	3	13	1	1	3	1	0	0	0	#NULL!	#NULL!	4	1	0	0	1	1	1	0	0	1	0	0		5	4	4	2	5	3	4	4	2	2	3	3	3	1	3	2	3
328	0	0	#NULL!	37	2	2	1	1	6	13	1	1	3	1	0	0	1	0	2	5	1	0	0	1	1	1	1	1	1	0	0		4	4	4	2	4	2	4	5	4	4	3	3	3	1	3	1	3
331	0	0	#NULL!	49	2	2	2	1	2	13	1	1	3	1	0	0	0	#NULL!	#NULL!	5	1	0	0	1	1	1	0	0	0	0	0		4	4	4	1	4	3	4	4	3	3	3	3	3	1	3	2	3
334	0	0	#NULL!	51	2	2	2	1	7	13	1	1	3	1	0	0	1	0	1	5	1	0	0	1	1	1	1	0	0	0	0		4	3	3	2	4	2	4	4	2	2	3	2	2	1	3	1	3
338	0	0	#NULL!	24	1	1	1	1	10	13	1	1	3	1	0	0	1	2	1	5	1	0	0	1	0	0	1	0	0	0	0		5	5	5	1	5	1	5	5	3	2	3	3	3	1	3	1	3
339	0	0	#NULL!	27	2	1	1	1	8	13	1	1	3	1	0	0	1	2	1	3	0	0	1	#NULL!	#NULL!	#NULL!	#NULL!	#NULL!	#NULL!	#NULL!	#NULL!		4	3	4	3	3	3	3	3	3	3	3	2	3	2	2	2	2
343	0	1	1	34	2	2	1	1	1	13	1	1	3	1	0	0	1	0	2	4	1	0	0	1	1	1	1	0	0	0	0		5	5	5	3	5	1	5	5	5	5	3	3	3	2	3	1	3
344	0	0	#NULL!	65	2	2	2	1	3	13	1	1	3	1	0	0	1	0	1	5	1	0	0	1	1	1	1	0	1	0	0		5	4	4	2	5	2	5	5	3	2	3	3	3	1	3	1	3
345	0	0	#NULL!	26	2	1	1	1	3	13	1	1	3	1	0	0	1	2	1	5	1	0	0	1	1	1	1	0	1	1	0		5	5	5	1	5	1	5	5	5	5	3	3	3	1	3	1	3
346	0	0	#NULL!	30	2	1	1	1	13	13	1	1	3	1	0	0	0	#NULL!	#NULL!	5	1	0	0	1	0	0	0	0	0	0	0		5	4	4	2	5	4	5	5	4	4	3	3	3	1	3	3	3
349	0	0	#NULL!	41	2	2	2	1	6	13	1	2	3	1	0	0	1	0	1	5	1	0	0	1	1	1	1	0	1	0	0		4	4	4	2	4	2	4	4	4	4	3	3	3	1	3	1	3
350	0	0	#NULL!	44	2	2	2	1	10	13	1	1	3	1	0	0	0	#NULL!	#NULL!	5	1	0	0	1	0	0	0	0	0	0	0		5	5	5	3	5	1	3	3	3	3	3	3	3	2	3	1	2
352	0	0	#NULL!	34	2	2	1	1	6	13	1	1	3	1	0	0	0	#NULL!	#NULL!	4	1	0	0	1	1	1	1	0	1	0	0		4	4	4	2	4	4	4	4	3	2	3	3	3	1	3	3	3
354	0	0	#NULL!	41	2	2	2	1	6	13	1	1	3	1	1	0	0	#NULL!	#NULL!	4	1	0	0	0	0	0	1	1	1	0	0		4	2	3	2	4	2	4	4	3	3	3	1	2	1	3	1	3
355	0	0	#NULL!	38	2	2	1	1	6	13	1	1	3	1	0	0	0	#NULL!	#NULL!	5	1	0	0	1	0	0	0	0	0	0	0		5	4	4	1	5	2	4	5	1	2	3	3	3	1	3	1	3
356	0	0	#NULL!	41	2	2	2	1	2	13	1	1	3	1	0	0	1	2	1	4	1	0	0	1	1	1	1	0	1	0	0		4	3	3	3	3	3	3	4	3	3	3	2	2	2	2	2	2
358	0	0	#NULL!	40	2	2	1	1	5	13	1	1	3	1	0	0	0	#NULL!	#NULL!	4	1	0	0	1	0	1	0	0	0	0	0		5	5	5	1	5	1	4	5	3	3	3	3	3	1	3	1	3
359	0	0	#NULL!	56	2	2	2	1	4	13	1	1	3	1	0	0	0	#NULL!	#NULL!	4	1	0	0	1	0	1	1	1	0	0	0		5	4	4	2	5	1	1	5	4	4	3	3	3	1	3	1	1
360	0	0	#NULL!	47	2	2	2	1	6	13	1	1	3	1	0	0	0	#NULL!	#NULL!	5	1	0	0	1	1	1	1	0	1	0	0		5	5	5	1	5	1	5	5	3	1	3	3	3	1	3	1	3
361	0	0	#NULL!	42	2	2	2	1	6	13	1	1	3	1	0	0	0	#NULL!	#NULL!	5	1	0	0	1	1	1	1	0	0	0	0		5	5	4	1	5	1	5	5	3	3	3	3	3	1	3	1	3
362	0	0	#NULL!	29	2	1	1	1	4	13	1	1	3	1	0	0	0	#NULL!	#NULL!	4	1	0	0	1	1	1	1	0	0	0	0		4	2	3	1	5	3	5	5	3	3	3	1	2	1	3	2	3
364	0	0	#NULL!	40	2	2	1	1	5	13	1	2	3	1	0	0	0	#NULL!	#NULL!	4	1	0	0	1	0	0	0	0	0	0	0		4	4	4	1	4	3	3	4	4	4	3	3	3	1	3	2	2
367	0	0	#NULL!	25	1	1	1	1	5	13	1	1	3	1	0	0	1	2	1	5	1	0	0	1	1	0	1	0	0	0	0		5	5	4	1	5	1	5	5	3	3	3	3	3	1	3	1	3
368	0	0	#NULL!	37	2	2	1	1	5	13	1	1	3	1	0	0	0	#NULL!	#NULL!	5	1	0	0	1	0	1	1	0	1	0	0		5	5	4	1	5	1	5	5	3	3	3	3	3	1	3	1	3
370	0	0	#NULL!	34	2	2	1	1	6	13	1	1	3	1	0	0	0	#NULL!	#NULL!	5	1	0	0	1	0	1	1	0	1	0	0		5	5	5	1	5	2	5	4	3	3	3	3	3	1	3	1	3
371	0	0	#NULL!	45	2	2	2	1	6	13	1	1	3	1	0	0	0	#NULL!	#NULL!	4	1	0	0	1	0	1	0	0	0	0	0		4	4	4	2	4	3	3	4	3	3	3	3	3	1	3	2	2
375	0	0	#NULL!	60	2	2	2	1	4	6	1	1	3	1	0	0	0	#NULL!	#NULL!	4	1	0	0	1	1	1	1	0	1	0	0		4	4	4	2	3	4	4	4	4	4	3	3	3	1	2	3	3
379	0	0	#NULL!	33	2	2	1	1	6	13	1	1	3	1	0	0	1	0	1	5	1	0	0	1	1	1	1	0	1	0	0		5	5	5	1	5	1	5	5	3	3	3	3	3	1	3	1	3
380	0	0	#NULL!	46	2	2	2	1	6	13	1	1	3	1	0	0	0	#NULL!	#NULL!	5	1	0	0	1	0	0	0	0	1	0	0		5	5	5	1	5	1	5	5	2	2	3	3	3	1	3	1	3
382	0	0	#NULL!	59	2	2	2	1	6	13	1	1	3	1	0	0	0	#NULL!	#NULL!	5	1	0	0	1	1	1	1	0	0	0	0		5	5	5	1	5	2	1	5	3	3	3	3	3	1	3	1	1
383	0	0	#NULL!	29	2	1	1	1	6	13	1	1	3	1	0	1	0	#NULL!	#NULL!	1	0	1	0	#NULL!	#NULL!	#NULL!	#NULL!	#NULL!	#NULL!	#NULL!	#NULL!		5	5	5	2	5	2	4	5	4	4	3	3	3	1	3	1	3
387	0	0	#NULL!	53	2	2	2	1	6	13	1	1	3	1	0	0	0	#NULL!	#NULL!	5	1	0	0	1	0	1	0	0	1	0	0		5	3	5	1	5	1	5	5	3	3	3	2	3	1	3	1	3
389	0	0	#NULL!	31	2	2	1	1	5	13	1	1	3	1	0	0	0	#NULL!	#NULL!	3	0	0	1	#NULL!	#NULL!	#NULL!	#NULL!	#NULL!	#NULL!	#NULL!	#NULL!		5	4	5	4	3	4	4	4	3	3	3	3	3	3	2	3	3
391	0	0	#NULL!	26	2	1	1	1	4	13	1	1	3	1	0	0	0	#NULL!	#NULL!	1	0	1	0	#NULL!	#NULL!	#NULL!	#NULL!	#NULL!	#NULL!	#NULL!	#NULL!		5	5	5	1	5	1	5	5	5	5	3	3	3	1	3	1	3
392	0	0	#NULL!	38	2	2	1	1	4	13	1	1	3	1	0	0	0	#NULL!	#NULL!	5	1	0	0	1	1	1	0	0	1	0	0		5	5	4	1	5	1	5	5	5	5	3	3	3	1	3	1	3
393	0	0	#NULL!	36	2	2	1	1	6	13	1	1	3	1	0	0	1	2	1	5	1	0	0	1	0	1	0	0	1	0	0		4	4	2	1	4	2	5	5	3	5	3	3	1	1	3	1	3
397	0	0	#NULL!	36	2	2	1	1	3	13	1	1	3	1	0	0	0	#NULL!	#NULL!	5	1	0	0	1	1	1	1	0	0	0	0		5	5	4	3	4	2	4	5	1	2	3	3	3	2	3	1	3
398	0	0	#NULL!	34	2	2	1	1	5	13	1	3	3	1	0	0	0	#NULL!	#NULL!	5	1	0	0	0	0	0	1	1	1	0	0		5	5	3	2	5	1	5	5	3	3	3	3	2	1	3	1	3
400	0	0	#NULL!	35	2	2	1	1	10	13	1	1	3	1	0	0	0	#NULL!	#NULL!	1	0	1	0	#NULL!	#NULL!	#NULL!	#NULL!	#NULL!	#NULL!	#NULL!	#NULL!		4	3	4	1	4	1	4	5	3	3	3	2	3	1	3	1	3
401	0	0	#NULL!	45	2	2	2	1	5	13	1	1	3	1	0	0	0	#NULL!	#NULL!	5	1	0	0	1	1	1	0	0	1	0	0		4	4	4	1	4	2	4	4	3	4	3	3	3	1	3	1	3
407	0	0	#NULL!	42	2	2	2	1	6	13	1	1	3	1	0	0	1	2	1	5	1	0	0	1	1	1	1	1	1	0	0		5	3	5	2	5	2	5	5	2	2	3	2	3	1	3	1	3
408	0	0	#NULL!	66	2	2	2	1	1	13	1	1	3	1	0	0	0	#NULL!	#NULL!	5	1	0	0	1	1	1	1	0	0	0	0		5	2	2	2	5	2	5	5	3	3	3	1	1	1	3	1	3
410	0	0	#NULL!	49	2	2	2	1	5	13	1	1	3	1	0	0	0	#NULL!	#NULL!	5	1	0	0	1	0	1	0	0	0	0	0		5	5	5	1	5	1	5	5	5	5	3	3	3	1	3	1	3
417	0	0	#NULL!	65	2	2	2	1	6	13	1	1	3	1	0	0	0	#NULL!	#NULL!	5	1	0	0	1	0	1	1	0	0	0	0		5	5	5	1	5	1	5	5	5	4	3	3	3	1	3	1	3
419	0	0	#NULL!	41	2	2	2	1	5	13	1	1	3	1	0	0	1	0	1	4	1	0	0	1	1	1	1	0	0	0	0		5	3	4	2	5	1	5	5	2	2	3	2	3	1	3	1	3
420	0	0	#NULL!	57	2	2	2	1	6	13	1	1	3	1	0	0	0	#NULL!	#NULL!	1	0	1	0	#NULL!	#NULL!	#NULL!	#NULL!	#NULL!	#NULL!	#NULL!	#NULL!		4	2	3	2	4	2	2	4	3	4	3	1	2	1	3	1	1
421	0	0	#NULL!	32	2	2	1	1	5	13	1	1	3	1	0	0	1	2	2	3	0	0	1	#NULL!	#NULL!	#NULL!	#NULL!	#NULL!	#NULL!	#NULL!	#NULL!		3	3	3	3	3	5	3	2	3	3	2	2	2	2	2	3	2
423	0	0	#NULL!	50	2	2	2	1	3	13	1	1	3	1	0	0	0	#NULL!	#NULL!	1	0	1	0	#NULL!	#NULL!	#NULL!	#NULL!	#NULL!	#NULL!	#NULL!	#NULL!		5	5	3	3	5	1	5	5	3	3	3	3	2	2	3	1	3
431	0	0	#NULL!	60	2	2	2	1	1	13	1	1	3	1	0	0	1	0	1	4	1	0	0	1	0	0	0	0	0	0	0		5	3	2	2	4	3	3	5	3	3	3	2	1	1	3	2	2
433	0	0	#NULL!	31	2	2	1	1	13	13	1	1	3	1	0	0	1	2	1	5	1	0	0	1	1	1	1	0	0	0	0		5	4	4	1	5	1	4	4	3	3	3	3	3	1	3	1	3
434	0	0	#NULL!	53	2	2	2	1	1	13	1	1	3	1	0	1	0	#NULL!	#NULL!	5	1	0	0	1	1	1	1	0	1	0	0		5	2	2	2	2	1	5	5	1	1	3	1	1	1	1	1	3
435	0	0	#NULL!	64	2	2	2	1	8	13	1	1	3	1	0	0	0	#NULL!	#NULL!	5	1	0	0	1	0	0	0	0	0	0	0		5	4	4	1	4	3	5	5	3	3	3	3	3	1	3	2	3
442	0	1	1	32	2	2	1	1	5	13	1	2	3	1	0	0	0	#NULL!	#NULL!	4	1	0	0	1	0	0	0	0	0	0	0		4	3	4	1	4	2	4	4	3	3	3	2	3	1	3	1	3
447	0	0	#NULL!	36	2	2	1	1	8	13	1	1	3	1	0	0	0	#NULL!	#NULL!	5	1	0	0	0	0	0	0	1	0	0	0		4	4	4	2	4	2	4	4	4	4	3	3	3	1	3	1	3
448	0	0	#NULL!	36	2	2	1	1	10	13	1	2	3	1	0	0	0	#NULL!	#NULL!	5	1	0	0	0	0	0	1	0	0	0	0		4	2	3	2	4	1	5	5	2	2	3	1	2	1	3	1	3
[truncated: 11 more columns]
